# Supplementary material for: The high-pressure structure of (1-x)Na0.5Bi0.5TiO3-xBaTiO3 at the morphotropic phase boundary
Source: Sci Rep. 2024 Aug 13;14:18799. doi: 10.1038/s41598-024-69313-7 (PMC11322305; doi:10.1038/s41598-024-69313-7)
Supplement: Supplementary file 2 — Supplementary Information 2. [file 41598_2024_69313_MOESM2_ESM.cif]

data_NBT-0.048BT_4.4GPa

# Chemical data
_chemical_formula_analytical             '(Na0.5 Bi0.5)0.952(2) Ba0.048(2) Ti O3'
_chemical_formula_sum                    'Na0.5 Bi0.5 Ti O3'
_chemical_formula_weight                 211.9


# Unit cell
_cell_formula_units_Z                    4
_cell_length_a                           5.4309(4)
_cell_length_b                           7.6804(5)
_cell_length_c                           5.4309(4)
_cell_angle_alpha                        90
_cell_angle_beta                         90
_cell_angle_gamma                        90
_cell_volume                             226.53(3)
_cell_measurement_temperature            293
_cell_measurement_pressure		 4350000(110000)

_cell_measurement_reflns_used   	 373
_cell_measurement_theta_min     	 2.9480
_cell_measurement_theta_max     	 14.9130           

# Experimental details
_diffrn_ambient_temperature              293
_diffrn_ambient_pressure                 4350000(110000)
_diffrn_radiation_probe                  x-ray
_diffrn_radiation_type                   'synchrotron'
_diffrn_radiation_wavelength             0.35424
_diffrn_measurement_device               'Huber four-circle Kappa diffractometer'
_diffrn_measurement_device_type          'Huber four-circle Kappa diffractometer'

_exptl_crystal_description               'cut parallel to pseudocubic {100}'
_exptl_crystal_colour			 colourless
_exptl_crystal_size_max                  0.11
_exptl_crystal_size_mid                  0.10
_exptl_crystal_size_min                  0.04
_exptl_crystal_density_diffrn            6.212
_exptl_crystal_F_000                     372
_exptl_absorpt_coefficient_mu            6.968
_exptl_absorpt_correction_type           multi-scan
_exptl_absorpt_process_details
;
CrysAlisPro 1.171.42.49 (Rigaku Oxford Diffraction, 2022)
Empirical absorption correction using spherical harmonics,
implemented in SCALE3 ABSPACK scaling algorithm.
;
_oxdiff_exptl_absorpt_empirical_full_min           0.710
_oxdiff_exptl_absorpt_empirical_full_max           1.449
_oxdiff_exptl_absorpt_empirical_details
;
Empirical correction (ABSPACK) includes:
- Absorption correction using spherical harmonics
- Frame scaling
- Detector area scaling
;

_exptl_absorpt_correction_T_min                   0.47549
_exptl_absorpt_correction_T_max                   1.00000        

_diffrn_detector                        'Hybrid Pixel Array Detector, Pilatus 1M CeTe'
_diffrn_detector_area_resol_mean        5.8140
_diffrn_orient_matrix_UB_11      	-0.0002807000
_diffrn_orient_matrix_UB_12       	0.0004891000
_diffrn_orient_matrix_UB_13       	0.0461361000
_diffrn_orient_matrix_UB_21      	-0.0192969000
_diffrn_orient_matrix_UB_22     	-0.0418914000
_diffrn_orient_matrix_UB_23       	0.0002625000
_diffrn_orient_matrix_UB_31       	0.0418670000
_diffrn_orient_matrix_UB_32      	-0.0193036000
_diffrn_orient_matrix_UB_33       	0.0004829000
_diffrn_measurement_method	 	'phi scans'
_diffrn_reflns_number                    613
_diffrn_reflns_theta_min                 2.64
_diffrn_reflns_theta_max                 15.72
_diffrn_reflns_theta_full                13.33
_diffrn_measured_fraction_theta_max      0.47
_diffrn_measured_fraction_theta_full     0.63
_diffrn_reflns_av_R_equivalents          0.0069
_diffrn_reflns_av_unetI/netI             0.0997
_diffrn_reflns_limit_h_min               -7
_diffrn_reflns_limit_h_max               7
_diffrn_reflns_limit_k_min               -10
_diffrn_reflns_limit_k_max               11
_diffrn_reflns_limit_l_min               -7
_diffrn_reflns_limit_l_max               7           


# Symmetry information
_symmetry_cell_setting                   orthorhombic
_symmetry_space_group_name_H-M           'P n m a'
_symmetry_space_group_name_Hall          '-P -2xabc;-2yb;-2zac'
loop_
 _space_group_symop_id
 _space_group_symop_operation_xyz
 1   x,y,z
 2   -x+1/2,-y,z+1/2
 3   -x,y+1/2,-z
 4   x+1/2,-y+1/2,-z+1/2
 5   -x,-y,-z
 6   x+1/2,y,-z+1/2
 7   x,-y+1/2,z
 8   -x+1/2,y+1/2,z+1/2

loop_
 _twin_individual_id
 _twin_individual_mass_fraction_refined
 _twin_individual_twin_matrix_11
 _twin_individual_twin_matrix_12
 _twin_individual_twin_matrix_13
 _twin_individual_twin_matrix_21
 _twin_individual_twin_matrix_22
 _twin_individual_twin_matrix_23
 _twin_individual_twin_matrix_31
 _twin_individual_twin_matrix_32
 _twin_individual_twin_matrix_33
1 0.148(19)
1 0 0
0 1 0
0 0 1
2 0.146(9)
0 0 -1
0 -1 0
-1 0 0
3 0.177(9)
0.5 -1 0.5
-0.5 0 0.5
-0.5 -1 -0.5
4 0.178(8)
0.5 1 0.5
0.5 0 -0.5
-0.5 1 -0.5
5 0.167(9)
-0.5 -1 0.5
0.5 0 0.5
-0.5 1 0.5
6 0.184(9)
0.5 1 -0.5
0.5 0 0.5
0.5 -1 -0.5

# refinement details
_reflns_number_total                     362
_reflns_number_gt                        239                        
_reflns_threshold_expression             'I>3\s(I)'

_refine_ls_structure_factor_coef         Fsqd
_refine_ls_R_factor_gt                    0.0579
_refine_ls_wR_factor_gt                  0.1854
_refine_ls_R_factor_all                  0.0630
_refine_ls_wR_factor_ref                 0.1939
_refine_ls_goodness_of_fit_ref           1.05
_refine_ls_goodness_of_fit_gt            1.26           
_refine_ls_number_reflns                 362
_refine_ls_number_parameters             28
_refine_ls_number_restraints             0
_refine_ls_number_constraints            6         
_refine_ls_weighting_scheme              sigma
_refine_ls_weighting_details             'w=1/(\s^2^(I)+0.0100000007I^2^)'
_refine_ls_shift/su_max                  0.0036
_refine_ls_shift/su_mean                 0.0011
_refine_diff_density_max                 0.40
_refine_diff_density_min                 -0.75                
_refine_ls_extinction_method             'none'

loop_
 _atom_type_symbol
 _atom_type_scat_dispersion_real
 _atom_type_scat_dispersion_imag
 _atom_type_scat_source
 _atom_type_scat_Cromer_Mann_a1
 _atom_type_scat_Cromer_Mann_b1
 _atom_type_scat_Cromer_Mann_a2
 _atom_type_scat_Cromer_Mann_b2
 _atom_type_scat_Cromer_Mann_a3
 _atom_type_scat_Cromer_Mann_b3
 _atom_type_scat_Cromer_Mann_a4
 _atom_type_scat_Cromer_Mann_b4
 _atom_type_scat_Cromer_Mann_c
 Bi  -0.6871  3.4563
 'International Tables Vol C tables 4.2.6.8 and 6.1.1.4'
33.3689 0.704 12.951 2.9238 16.5877 8.7937 6.4692 48.0093 13.5782
 Na   0.0055  0.0056
 'International Tables Vol C tables 4.2.6.8 and 6.1.1.4'
4.7626 3.285 3.1736 8.8422 1.2674 0.3136 1.1128 129.423996 0.676
 O    0.0004  0.0013
 'International Tables Vol C tables 4.2.6.8 and 6.1.1.4'
3.0485 13.2771 2.2868 5.7011 1.5463 0.3239 0.867 32.908901 0.2508
 Ti   0.0951  0.1155
 'International Tables Vol C tables 4.2.6.8 and 6.1.1.4'
9.7595 7.8508 7.3558 0.5 1.6991 35.633801 1.9021 116.105003 1.2807

_computing_data_collection		 'spec'
_computing_cell_refinement               'CrysAlisPro 1.171.42.49 (Rigaku Oxford Diffraction, 2022)'
_computing_data_reduction                'CrysAlisPro 1.171.42.49 (Rigaku Oxford Diffraction, 2022)'
_computing_structure_solution            JANA2006
_computing_structure_refinement          JANA2006


# Structural data
loop_
 _atom_site_label
 _atom_site_type_symbol
 _atom_site_fract_x
 _atom_site_fract_y
 _atom_site_fract_z
 _atom_site_adp_type
 _atom_site_U_iso_or_equiv
 _atom_site_site_symmetry_multiplicity
 _atom_site_occupancy
 _atom_site_calc_flag
  Ti1 Ti 0.5 0.5 0 Uiso 0.0155(8) 4 1 d
  Bi1 Bi -0.50536(11) 0.75 0.5004(4) Uani 0.0495(8) 4 0.5 d
  Na1 Na -0.50536(11) 0.75 0.5004(4) Uani 0.0495(8) 4 0.5 d
  O1 O -0.7574(8) -0.0191(15) 0.2377(5) Uani 0.057(3) 8 1 d
  O2 O -0.5011(5) 0.25 1.036(2) Uani 0.023(3) 4 1 d

loop_
 _atom_site_aniso_label
 _atom_site_aniso_type_symbol
 _atom_site_aniso_U_11
 _atom_site_aniso_U_22
 _atom_site_aniso_U_33
 _atom_site_aniso_U_12
 _atom_site_aniso_U_13
 _atom_site_aniso_U_23
 Bi1 Bi 0.0566(14) 0.0581(16) 0.0338(11) 0 0.00044(12) 0
 Na1 Na 0.0566(14) 0.0581(16) 0.0338(11) 0 0.00044(12) 0
 O1 O 0.073(6) 0.066(5) 0.031(3) 0.0114(17) 0.034(3) 0.0047(13)
 O2 O 0.032(5) 0.010(4) 0.025(5) 0 0.0025(11) 0


# molecular geometry
loop_
 _geom_bond_atom_site_label_1
 _geom_bond_atom_site_label_2
 _geom_bond_site_symmetry_1
 _geom_bond_site_symmetry_2
 _geom_bond_distance
  Ti1 Ti1 . 2_564 3.8402(5)
  Ti1 Ti1 . 2_565 3.8402(5)
  Ti1 Ti1 . 2_664 3.8402(5)
  Ti1 Ti1 . 2_665 3.8402(5)
  Ti1 Ti1 . 3_645 3.8402(5)
  Ti1 Ti1 . 3_655 3.8402(5)
  Ti1 Bi1 . 1_654 3.3241(17)
  Ti1 Bi1 . 1_655 3.3276(17)
  Ti1 Bi1 . 2_464 3.3020(6)
  Ti1 Bi1 . 2_564 3.3495(6)
  Ti1 Bi1 . 3_545 3.3276(17)
  Ti1 Bi1 . 3_546 3.3241(17)
  Ti1 Bi1 . 4_565 3.3495(6)
  Ti1 Bi1 . 4_665 3.3020(6)
  Ti1 Na1 . 1_654 3.3241(17)
  Ti1 Na1 . 1_655 3.3276(17)
  Ti1 Na1 . 2_464 3.3020(6)
  Ti1 Na1 . 2_564 3.3495(6)
  Ti1 Na1 . 3_545 3.3276(17)
  Ti1 Na1 . 3_546 3.3241(17)
  Ti1 Na1 . 4_565 3.3495(6)
  Ti1 Na1 . 4_665 3.3020(6)
  Ti1 O1 . 3_555 1.908(4)
  Ti1 O1 . 4_655 1.946(4)
  Ti1 O1 . 7_655 1.908(4)
  Ti1 O1 . 8_454 1.946(4)
  Ti1 O2 . 1_654 1.9303(12)
  Ti1 O2 . 3_556 1.9303(12)
  Bi1 Bi1 . 3_446 3.8406(5)
  Bi1 Bi1 . 3_456 3.8406(5)
  Bi1 Bi1 . 4_465 3.843(2)
  Bi1 Bi1 . 4_466 3.837(2)
  Bi1 Bi1 . 4_565 3.843(2)
  Bi1 Bi1 . 4_566 3.837(2)
  Bi1 Na1 . . 0
  Bi1 Na1 . 3_446 3.8406(5)
  Bi1 Na1 . 3_456 3.8406(5)
  Bi1 Na1 . 4_465 3.843(2)
  Bi1 Na1 . 4_466 3.837(2)
  Bi1 Na1 . 4_565 3.843(2)
  Bi1 Na1 . 4_566 3.837(2)
  Bi1 O1 . 1_565 2.656(8)
  Bi1 O1 . 2_365 2.756(9)
  Bi1 O1 . 3_456 2.886(9)
  Bi1 O1 . 4_555 2.575(8)
  Bi1 O1 . 5_466 2.886(9)
  Bi1 O1 . 6_565 2.575(8)
  Bi1 O1 . 7_555 2.656(8)
  Bi1 O1 . 8_355 2.756(9)
  Bi1 O2 . 2_364 2.687(3)
  Bi1 O2 . 2_464 2.758(3)
  Bi1 O2 . 3_456 2.916(12)
  Bi1 O2 . 3_457 2.516(12)
  Na1 Na1 . 3_446 3.8406(5)
  Na1 Na1 . 3_456 3.8406(5)
  Na1 Na1 . 4_465 3.843(2)
  Na1 Na1 . 4_466 3.837(2)
  Na1 Na1 . 4_565 3.843(2)
  Na1 Na1 . 4_566 3.837(2)
  Na1 O1 . 1_565 2.656(8)
  Na1 O1 . 2_365 2.756(9)
  Na1 O1 . 3_456 2.886(9)
  Na1 O1 . 4_555 2.575(8)
  Na1 O1 . 5_466 2.886(9)
  Na1 O1 . 6_565 2.575(8)
  Na1 O1 . 7_555 2.656(8)
  Na1 O1 . 8_355 2.756(9)
  Na1 O2 . 2_364 2.687(3)
  Na1 O2 . 2_464 2.758(3)
  Na1 O2 . 3_456 2.916(12)
  Na1 O2 . 3_457 2.516(12)
 

# structrue-factor list
loop_
 _twin_refln_datum_id
 _twin_refln_individual_id
 _twin_refln_index_h
 _twin_refln_index_k
 _twin_refln_index_l
 _twin_refln_F_squared_calc
 _twin_refln_F_squared_meas
 _twin_refln_F_squared_sigma
 _twin_refln_include_status
         1    1   2   5   0     0.97     1.38     0.32 o
         2    6   3   0   3   965.66  1270.30   129.75 o
         2    5   3   0   3   965.66  1270.30   129.75 o
         2    4   3   0  -3   965.66  1270.30   129.75 o
         2    3  -3   0   3   965.66  1270.30   129.75 o
         2    2   0  -6   0   965.66  1270.30   129.75 o
         2    1   0   6   0   965.66  1270.30   129.75 o
         3    6   4   2   2  1557.39  1651.28   170.35 o
         3    5   2  -2   4  1557.39  1651.28   170.35 o
         3    4   4   2  -2  1557.39  1651.28   170.35 o
         3    3  -2  -2   4  1557.39  1651.28   170.35 o
         3    2   0  -6  -2  1557.39  1651.28   170.35 o
         3    1   2   6   0  1557.39  1651.28   170.35 o
         4    1   2   7   0     1.51     1.23     0.27 o
         5    1   4   7   0     0.45     0.39     0.55 <
         6    6   4   0   4  5238.96  4393.89   450.53 o
         6    5   4   0   4  5238.96  4393.89   450.53 o
         6    4   4   0  -4  5238.96  4393.89   450.53 o
         6    3  -4   0   4  5238.96  4393.89   450.53 o
         6    2   0  -8   0  5238.96  4393.89   450.53 o
         6    1   0   8   0  5238.96  4393.89   450.53 o
         7    6   5   2   3  3192.31  3225.24   331.32 o
         7    5   3  -2   5  3192.31  3225.24   331.32 o
         7    4   5   2  -3  3192.31  3225.24   331.32 o
         7    3  -3  -2   5  3192.31  3225.24   331.32 o
         7    2   0  -8  -2  3192.31  3225.24   331.32 o
         7    1   2   8   0  3192.31  3225.24   331.32 o
         8    6   6   4   2  1827.92  1723.52   176.78 o
         8    5   2  -4   6  1827.92  1723.52   176.78 o
         8    4   6   4  -2  1827.92  1723.52   176.78 o
         8    3  -2  -4   6  1827.92  1723.52   176.78 o
         8    2   0  -8  -4  1827.92  1723.52   176.78 o
         8    1   4   8   0  1827.92  1723.52   176.78 o
         9    1   2   9   0     0.07     0.20     0.38 <
        10    6   6   2   4    18.47    18.25     1.78 o
        10    5   4  -2   6    18.47    18.25     1.78 o
        10    4   6   2  -4    18.47    18.25     1.78 o
        10    3  -4  -2   6    18.47    18.25     1.78 o
        10    2   0 -10  -2    18.47    18.25     1.78 o
        10    1   2  10   0    18.47    18.25     1.78 o
        11    6  -5  -2  -5   918.63   743.51    53.92 o
        11    5  -5   2  -5   918.63   743.51    53.92 o
        11    4  -6   0   4   918.63   743.51    53.92 o
        11    3   4   0  -6   918.63   743.51    53.92 o
        11    2  -1  10   1   918.63   743.51    53.92 o
        11    1  -1 -10   1   918.63   743.51    53.92 o
        12    6  -5  -3  -4    10.15     9.81     0.85 o
        12    5  -4   3  -5    10.15     9.81     0.85 o
        12    4  -6  -1   3    10.15     9.81     0.85 o
        12    3   3   1  -6    10.15     9.81     0.85 o
        12    2  -1   9   2    10.15     9.81     0.85 o
        12    1  -2  -9   1    10.15     9.81     0.85 o
        13    6  -4  -1  -5     4.87     4.85     0.60 o
        13    5  -5   1  -4     4.87     4.85     0.60 o
        13    4  -5   1   4     4.87     4.85     0.60 o
        13    3   4  -1  -5     4.87     4.85     0.60 o
        13    1   0  -9   1     4.87     4.85     0.60 o
        14    6  -3   1  -6    10.37    11.74     1.36 o
        14    5  -6  -1  -3    10.37    11.74     1.36 o
        14    4  -4   3   5    10.37    11.74     1.36 o
        14    3   5  -3  -4    10.37    11.74     1.36 o
        14    2  -1   9  -2    10.37    11.74     1.36 o
        14    1   2  -9   1    10.37    11.74     1.36 o
        15    6  -5  -4  -3    26.01    26.95     2.96 o
        15    5  -3   4  -5    26.01    26.95     2.96 o
        15    4  -6  -2   2    26.01    26.95     2.96 o
        15    3   2   2  -6    26.01    26.95     2.96 o
        15    2  -1   8   3    26.01    26.95     2.96 o
        15    1  -3  -8   1    26.01    26.95     2.96 o
        16    6  -4  -2  -4    42.61    43.42     4.47 o
        16    5  -4   2  -4    42.61    43.42     4.47 o
        16    4  -5   0   3    42.61    43.42     4.47 o
        16    3   3   0  -5    42.61    43.42     4.47 o
        16    2  -1   8   1    42.61    43.42     4.47 o
        16    1  -1  -8   1    42.61    43.42     4.47 o
        17    6  -3   0  -5    43.52    38.77     3.95 o
        17    5  -5   0  -3    43.52    38.77     3.95 o
        17    4  -4   2   4    43.52    38.77     3.95 o
        17    3   4  -2  -4    43.52    38.77     3.95 o
        17    2  -1   8  -1    43.52    38.77     3.95 o
        17    1   1  -8   1    43.52    38.77     3.95 o
        18    6  -5  -5  -2    14.11    16.92     1.01 o
        18    5  -2   5  -5    14.11    16.92     1.01 o
        18    4  -6  -3   1    14.11    16.92     1.01 o
        18    3   1   3  -6    14.11    16.92     1.01 o
        18    2  -1   7   4    14.11    16.92     1.01 o
        18    1  -4  -7   1    14.11    16.92     1.01 o
        19    6  -4  -3  -3    12.26    15.25     1.49 o
        19    5  -3   3  -4    12.26    15.25     1.49 o
        19    4  -5  -1   2    12.26    15.25     1.49 o
        19    3   2   1  -5    12.26    15.25     1.49 o
        19    2  -1   7   2    12.26    15.25     1.49 o
        19    1  -2  -7   1    12.26    15.25     1.49 o
        20    6  -3  -1  -4    26.55    31.70     2.37 o
        20    5  -4   1  -3    26.55    31.70     2.37 o
        20    4  -4   1   3    26.55    31.70     2.37 o
        20    3   3  -1  -4    26.55    31.70     2.37 o
        20    1   0  -7   1    26.55    31.70     2.37 o
        21    6  -3  -2  -3  7697.62  7082.45   726.13 o
        21    5  -3   2  -3  7697.62  7082.45   726.13 o
        21    4  -4   0   2  7697.62  7082.45   726.13 o
        21    3   2   0  -4  7697.62  7082.45   726.13 o
        21    2  -1   6   1  7697.62  7082.45   726.13 o
        21    1  -1  -6   1  7697.62  7082.45   726.13 o
        22    6  -2   0  -4  7704.02  7988.07   819.51 o
        22    5  -4   0  -2  7704.02  7988.07   819.51 o
        22    4  -3   2   3  7704.02  7988.07   819.51 o
        22    3   3  -2  -3  7704.02  7988.07   819.51 o
        22    2  -1   6  -1  7704.02  7988.07   819.51 o
        22    1   1  -6   1  7704.02  7988.07   819.51 o
        23    6  -4  -5  -1    18.72    19.91     2.17 o
        23    5  -1   5  -4    18.72    19.91     2.17 o
        23    3   0   3  -5    18.72    19.91     2.17 o
        23    2  -1   5   4    18.72    19.91     2.17 o
        23    1  -4  -5   1    18.72    19.91     2.17 o
        24    6  -3  -3  -2    49.78    42.45     3.13 o
        24    5  -2   3  -3    49.78    42.45     3.13 o
        24    4  -4  -1   1    49.78    42.45     3.13 o
        24    3   1   1  -4    49.78    42.45     3.13 o
        24    2  -1   5   2    49.78    42.45     3.13 o
        24    1  -2  -5   1    49.78    42.45     3.13 o
        25    6  -2  -1  -3    21.72    22.77     1.67 o
        25    5  -3   1  -2    21.72    22.77     1.67 o
        25    4  -3   1   2    21.72    22.77     1.67 o
        25    3   2  -1  -3    21.72    22.77     1.67 o
        25    1   0  -5   1    21.72    22.77     1.67 o
        26    6  -4  -6   0   102.34   152.13    15.66 o
        26    5   0   6  -4   102.34   152.13    15.66 o
        26    4  -5  -4  -1   102.34   152.13    15.66 o
        26    3  -1   4  -5   102.34   152.13    15.66 o
        26    2  -1   4   5   102.34   152.13    15.66 o
        26    1  -5  -4   1   102.34   152.13    15.66 o
        27    6  -3  -4  -1   538.62   667.31    48.16 o
        27    5  -1   4  -3   538.62   667.31    48.16 o
        27    4  -4  -2   0   538.62   667.31    48.16 o
        27    3   0   2  -4   538.62   667.31    48.16 o
        27    2  -1   4   3   538.62   667.31    48.16 o
        27    1  -3  -4   1   538.62   667.31    48.16 o
        28    6  -2  -2  -2  1490.61  1718.66   176.50 o
        28    5  -2   2  -2  1490.61  1718.66   176.50 o
        28    4  -3   0   1  1490.61  1718.66   176.50 o
        28    3   1   0  -3  1490.61  1718.66   176.50 o
        28    2  -1   4   1  1490.61  1718.66   176.50 o
        28    1  -1  -4   1  1490.61  1718.66   176.50 o
        29    5   0   5  -3    44.36    42.28     4.12 o
        29    4  -4  -3  -1    44.36    42.28     4.12 o
        29    3  -1   3  -4    44.36    42.28     4.12 o
        29    2  -1   3   4    44.36    42.28     4.12 o
        29    1  -4  -3   1    44.36    42.28     4.12 o
        30    6  -2  -3  -1    46.18    43.30     4.51 o
        30    5  -1   3  -2    46.18    43.30     4.51 o
        30    3   0   1  -3    46.18    43.30     4.51 o
        30    2  -1   3   2    46.18    43.30     4.51 o
        30    1  -2  -3   1    46.18    43.30     4.51 o
        31    6  -1  -1  -2    94.42    98.37    10.06 o
        31    5  -2   1  -1    94.42    98.37    10.06 o
        31    4  -2   1   1    94.42    98.37    10.06 o
        31    3   1  -1  -2    94.42    98.37    10.06 o
        31    1   0  -3   1    94.42    98.37    10.06 o
        32    5   0   3  -1    95.75   101.49     7.11 o
        32    4  -2  -1  -1    95.75   101.49     7.11 o
        32    3  -1   1  -2    95.75   101.49     7.11 o
        32    2  -1   1   2    95.75   101.49     7.11 o
        32    1  -2  -1   1    95.75   101.49     7.11 o
        33    6  -1  -4   1  1467.23  1724.10   176.50 o
        33    5   1   4  -1  1467.23  1724.10   176.50 o
        33    4  -2  -2  -2  1467.23  1724.10   176.50 o
        33    3  -2   2  -2  1467.23  1724.10   176.50 o
        33    2  -1   0   3  1467.23  1724.10   176.50 o
        33    1  -3   0   1  1467.23  1724.10   176.50 o
        34    6   0  -2   0  4102.62  4104.10   420.81 o
        34    5   0   2   0  4102.62  4104.10   420.81 o
        34    4  -1   0  -1  4102.62  4104.10   420.81 o
        34    3  -1   0  -1  4102.62  4104.10   420.81 o
        34    2  -1   0   1  4102.62  4104.10   420.81 o
        34    1  -1   0   1  4102.62  4104.10   420.81 o
        35    2  -1   0  -2     5.90     6.02     0.75 o
        35    1   2   0   1     5.90     6.02     0.75 o
        36    2  -1  -2  -4     2.72     1.95     0.54 o
        36    1   4   2   1     2.72     1.95     0.54 o
        37    6   1  -3   2    46.62    44.64     4.49 o
        37    5   2   3   1    46.62    44.64     4.49 o
        37    4   0  -1  -3    46.62    44.64     4.49 o
        37    2  -1  -3   2    46.62    44.64     4.49 o
        37    1  -2   3   1    46.62    44.64     4.49 o
        38    2  -1  -3  -1     8.17     8.53     0.91 o
        38    1   1   3   1     8.17     8.53     0.91 o
        39    6   1  -4   3   545.90   663.78    68.09 o
        39    5   3   4   1   545.90   663.78    68.09 o
        39    4   0  -2  -4   545.90   663.78    68.09 o
        39    3  -4   2   0   545.90   663.78    68.09 o
        39    2  -1  -4   3   545.90   663.78    68.09 o
        39    1  -3   4   1   545.90   663.78    68.09 o
        40    2  -1  -4  -2     0.65     0.51     0.14 o
        40    1   2   4   1     0.65     0.51     0.14 o
        41    6   3  -1   2    21.45    28.97     2.34 o
        41    5   2   1   3    21.45    28.97     2.34 o
        41    4   2   1  -3    21.45    28.97     2.34 o
        41    3  -3  -1   2    21.45    28.97     2.34 o
        41    1   0   5   1    21.45    28.97     2.34 o
        42    2  -1  -5  -1     0.89     0.81     0.17 o
        42    1   1   5   1     0.89     0.81     0.17 o
        43    2  -1  -6  -2     0.09     0.16     0.23 <
        43    1   2   6   1     0.09     0.16     0.23 <
        44    2  -1  -6  -4     0.09     0.45     0.52 <
        44    1   4   6   1     0.09     0.45     0.52 <
        45    6   4  -1   3    26.56    21.40     2.35 o
        45    5   3   1   4    26.56    21.40     2.35 o
        45    4   3   1  -4    26.56    21.40     2.35 o
        45    3  -4  -1   3    26.56    21.40     2.35 o
        45    1   0   7   1    26.56    21.40     2.35 o
        46    2  -1  -7  -1     1.03     0.68     0.18 o
        46    1   1   7   1     1.03     0.68     0.18 o
        47    6   5   1   2    11.86    15.25     1.63 o
        47    5   2  -1   5    11.86    15.25     1.63 o
        47    4   4   3  -3    11.86    15.25     1.63 o
        47    3  -3  -3   4    11.86    15.25     1.63 o
        47    2  -1  -7  -2    11.86    15.25     1.63 o
        47    1   2   7   1    11.86    15.25     1.63 o
        48    2  -1  -7  -3     1.10     0.69     0.21 o
        48    1   3   7   1     1.10     0.69     0.21 o
        49    6   5   0   3    41.92    35.09     3.95 o
        49    5   3   0   5    41.92    35.09     3.95 o
        49    4   4   2  -4    41.92    35.09     3.95 o
        49    3  -4  -2   4    41.92    35.09     3.95 o
        49    2  -1  -8  -1    41.92    35.09     3.95 o
        49    1   1   8   1    41.92    35.09     3.95 o
        50    2  -1  -8  -2     0.01     0.15     0.19 <
        50    1   2   8   1     0.01     0.15     0.19 <
        51    2  -1  -9  -1     0.06     0.07     0.17 <
        51    1   1   9   1     0.06     0.07     0.17 <
        52    2  -1  -9  -3     0.48     0.98     0.33 <
        52    1   3   9   1     0.48     0.98     0.33 <
        53    2  -1 -10  -2     0.01    -0.01     0.33 <
        53    1   2  10   1     0.01    -0.01     0.33 <
        54    6  -5  -4  -5    20.21    25.27     2.71 o
        54    5  -5   4  -5    20.21    25.27     2.71 o
        54    4  -7   0   3    20.21    25.27     2.71 o
        54    3   3   0  -7    20.21    25.27     2.71 o
        54    2  -2  10   2    20.21    25.27     2.71 o
        54    1  -2 -10   2    20.21    25.27     2.71 o
        55    6  -4  -2  -6    19.32    14.86     1.75 o
        55    5  -6   2  -4    19.32    14.86     1.75 o
        55    4  -6   2   4    19.32    14.86     1.75 o
        55    3   4  -2  -6    19.32    14.86     1.75 o
        55    2  -2  10   0    19.32    14.86     1.75 o
        55    1   0 -10   2    19.32    14.86     1.75 o
        56    6  -5  -5  -4     2.52     2.13     0.41 o
        56    5  -4   5  -5     2.52     2.13     0.41 o
        56    4  -7  -1   2     2.52     2.13     0.41 o
        56    3   2   1  -7     2.52     2.13     0.41 o
        56    2  -2   9   3     2.52     2.13     0.41 o
        56    1  -3  -9   2     2.52     2.13     0.41 o
        57    6  -4  -3  -5    10.39    10.46     0.86 o
        57    5  -5   3  -4    10.39    10.46     0.86 o
        57    4  -6   1   3    10.39    10.46     0.86 o
        57    3   3  -1  -6    10.39    10.46     0.86 o
        57    2  -2   9   1    10.39    10.46     0.86 o
        57    1  -1  -9   2    10.39    10.46     0.86 o
        58    6  -3  -1  -6    10.34    11.61     1.38 o
        58    5  -6   1  -3    10.34    11.61     1.38 o
        58    4  -5   3   4    10.34    11.61     1.38 o
        58    3   4  -3  -5    10.34    11.61     1.38 o
        58    2  -2   9  -1    10.34    11.61     1.38 o
        58    1   1  -9   2    10.34    11.61     1.38 o
        59    6  -4  -4  -4  3030.14  3413.69   350.05 o
        59    5  -4   4  -4  3030.14  3413.69   350.05 o
        59    4  -6   0   2  3030.14  3413.69   350.05 o
        59    3   2   0  -6  3030.14  3413.69   350.05 o
        59    2  -2   8   2  3030.14  3413.69   350.05 o
        59    1  -2  -8   2  3030.14  3413.69   350.05 o
        60    6  -4  -5  -3    20.26    22.17     1.61 o
        60    5  -3   5  -4    20.26    22.17     1.61 o
        60    4  -6  -1   1    20.26    22.17     1.61 o
        60    3   1   1  -6    20.26    22.17     1.61 o
        60    2  -2   7   3    20.26    22.17     1.61 o
        60    1  -3  -7   2    20.26    22.17     1.61 o
        61    6  -3  -3  -4    12.33    12.60     1.46 o
        61    5  -4   3  -3    12.33    12.60     1.46 o
        61    4  -5   1   2    12.33    12.60     1.46 o
        61    3   2  -1  -5    12.33    12.60     1.46 o
        61    2  -2   7   1    12.33    12.60     1.46 o
        61    1  -1  -7   2    12.33    12.60     1.46 o
        62    6  -4  -6  -2   193.67   174.34    17.41 o
        62    5  -2   6  -4   193.67   174.34    17.41 o
        62    4  -6  -2   0   193.67   174.34    17.41 o
        62    3   0   2  -6   193.67   174.34    17.41 o
        62    2  -2   6   4   193.67   174.34    17.41 o
        62    1  -4  -6   2   193.67   174.34    17.41 o
        63    6  -3  -4  -3   327.05   449.26    32.59 o
        63    5  -3   4  -3   327.05   449.26    32.59 o
        63    4  -5   0   1   327.05   449.26    32.59 o
        63    3   1   0  -5   327.05   449.26    32.59 o
        63    2  -2   6   2   327.05   449.26    32.59 o
        63    1  -2  -6   2   327.05   449.26    32.59 o
        64    6  -2  -2  -4  1575.72  1695.62   170.35 o
        64    5  -4   2  -2  1575.72  1695.62   170.35 o
        64    4  -4   2   2  1575.72  1695.62   170.35 o
        64    3   2  -2  -4  1575.72  1695.62   170.35 o
        64    2  -2   6   0  1575.72  1695.62   170.35 o
        64    1   0  -6   2  1575.72  1695.62   170.35 o
        65    6  -3  -5  -2     6.59     6.76     0.55 o
        65    5  -2   5  -3     6.59     6.76     0.55 o
        65    3   0   1  -5     6.59     6.76     0.55 o
        65    2  -2   5   3     6.59     6.76     0.55 o
        65    1  -3  -5   2     6.59     6.76     0.55 o
        66    6  -2  -3  -3    51.53    44.85     3.13 o
        66    5  -3   3  -2    51.53    44.85     3.13 o
        66    4  -4   1   1    51.53    44.85     3.13 o
        66    3   1  -1  -4    51.53    44.85     3.13 o
        66    2  -2   5   1    51.53    44.85     3.13 o
        66    1  -1  -5   2    51.53    44.85     3.13 o
        67    6  -3  -6  -1  4506.05  4843.63   495.94 o
        67    5  -1   6  -3  4506.05  4843.63   495.94 o
        67    4  -5  -2  -1  4506.05  4843.63   495.94 o
        67    3  -1   2  -5  4506.05  4843.63   495.94 o
        67    2  -2   4   4  4506.05  4843.63   495.94 o
        67    1  -4  -4   2  4506.05  4843.63   495.94 o
        68    6  -1  -2  -3 16624.30 14463.10  1482.54 o
        68    5  -3   2  -1 16624.30 14463.10  1482.54 o
        68    4  -3   2   1 16624.30 14463.10  1482.54 o
        68    3   1  -2  -3 16624.30 14463.10  1482.54 o
        68    2  -2   4   0 16624.30 14463.10  1482.54 o
        68    1   0  -4   2 16624.30 14463.10  1482.54 o
        69    5   0   7  -3     2.99     2.90     0.46 o
        69    4  -5  -3  -2     2.99     2.90     0.46 o
        69    3  -2   3  -5     2.99     2.90     0.46 o
        69    2  -2   3   5     2.99     2.90     0.46 o
        69    1  -5  -3   2     2.99     2.90     0.46 o
        70    6  -2  -5  -1    49.56    43.72     3.11 o
        70    5  -1   5  -2    49.56    43.72     3.11 o
        70    4  -4  -1  -1    49.56    43.72     3.11 o
        70    3  -1   1  -4    49.56    43.72     3.11 o
        70    2  -2   3   3    49.56    43.72     3.11 o
        70    1  -3  -3   2    49.56    43.72     3.11 o
        71    6  -1  -3  -2    46.38    41.11     4.51 o
        71    5  -2   3  -1    46.38    41.11     4.51 o
        71    3   0  -1  -3    46.38    41.11     4.51 o
        71    2  -2   3   1    46.38    41.11     4.51 o
        71    1  -1  -3   2    46.38    41.11     4.51 o
        72    6  -1  -4  -1  1452.29  1724.75   177.31 o
        72    5  -1   4  -1  1452.29  1724.75   177.31 o
        72    4  -3   0  -1  1452.29  1724.75   177.31 o
        72    3  -1   0  -3  1452.29  1724.75   177.31 o
        72    2  -2   2   2  1452.29  1724.75   177.31 o
        72    1  -2  -2   2  1452.29  1724.75   177.31 o
        73    5   0   5  -1    20.93    20.46     1.67 o
        73    4  -3  -1  -2    20.93    20.46     1.67 o
        73    3  -2   1  -3    20.93    20.46     1.67 o
        73    2  -2   1   3    20.93    20.46     1.67 o
        73    1  -3  -1   2    20.93    20.46     1.67 o
        74    6   0  -3  -1   100.76    99.76     7.12 o
        74    4  -2   1  -1   100.76    99.76     7.12 o
        74    3  -1  -1  -2   100.76    99.76     7.12 o
        74    2  -2   1   1   100.76    99.76     7.12 o
        74    1  -1  -1   2   100.76    99.76     7.12 o
        75    6  -1  -6   1  7562.36  7080.81   726.14 o
        75    5   1   6  -1  7562.36  7080.81   726.14 o
        75    4  -3  -2  -3  7562.36  7080.81   726.14 o
        75    3  -3   2  -3  7562.36  7080.81   726.14 o
        75    2  -2   0   4  7562.36  7080.81   726.14 o
        75    1  -4   0   2  7562.36  7080.81   726.14 o
        76    2  -2   0  -1     5.94     6.37     0.76 o
        76    1   1   0   2     5.94     6.37     0.76 o
        77    2  -2   0  -3     0.98     1.10     0.35 o
        77    1   3   0   2     0.98     1.10     0.35 o
        78    2  -2   0  -5     0.15     0.04     0.48 <
        78    1   5   0   2     0.15     0.04     0.48 <
        79    6  -1  -7   2    11.06    12.26     1.51 o
        79    5   2   7  -1    11.06    12.26     1.51 o
        79    4  -3  -3  -4    11.06    12.26     1.51 o
        79    3  -4   3  -3    11.06    12.26     1.51 o
        79    2  -2  -1   5    11.06    12.26     1.51 o
        79    1  -5   1   2    11.06    12.26     1.51 o
        80    6   0  -5   1    21.57    19.96     1.67 o
        80    4  -2  -1  -3    21.57    19.96     1.67 o
        80    3  -3   1  -2    21.57    19.96     1.67 o
        80    2  -2  -1   3    21.57    19.96     1.67 o
        80    1  -3   1   2    21.57    19.96     1.67 o
        81    5   0   3   1    95.74    87.30    10.06 o
        81    4  -1   1  -2    95.74    87.30    10.06 o
        81    3  -2  -1  -1    95.74    87.30    10.06 o
        81    2  -2  -1   1    95.74    87.30    10.06 o
        81    1  -1   1   2    95.74    87.30    10.06 o
        82    6  -1  -8   3    25.72    29.59     3.01 o
        82    5   3   8  -1    25.72    29.59     3.01 o
        82    4  -3  -4  -5    25.72    29.59     3.01 o
        82    3  -5   4  -3    25.72    29.59     3.01 o
        82    2  -2  -2   6    25.72    29.59     3.01 o
        82    1  -6   2   2    25.72    29.59     3.01 o
        83    6   1  -4   1  1453.92  1730.52   125.37 o
        83    5   1   4   1  1453.92  1730.52   125.37 o
        83    4  -1   0  -3  1453.92  1730.52   125.37 o
        83    3  -3   0  -1  1453.92  1730.52   125.37 o
        83    2  -2  -2   2  1453.92  1730.52   125.37 o
        83    1  -2   2   2  1453.92  1730.52   125.37 o
        84    2  -2  -2  -3     0.30     0.37     0.14 <
        84    1   3   2   2     0.30     0.37     0.14 <
        85    2  -2  -2  -5     0.07     0.20     0.29 <
        85    1   5   2   2     0.07     0.20     0.29 <
        86    6   1  -5   2    48.66    37.74     4.37 o
        86    5   2   5   1    48.66    37.74     4.37 o
        86    4  -1  -1  -4    48.66    37.74     4.37 o
        86    3  -4   1  -1    48.66    37.74     4.37 o
        86    2  -2  -3   3    48.66    37.74     4.37 o
        86    1  -3   3   2    48.66    37.74     4.37 o
        87    6   2  -3   1    46.46    43.94     4.49 o
        87    5   1   3   2    46.46    43.94     4.49 o
        87    4   0   1  -3    46.46    43.94     4.49 o
        87    2  -2  -3   1    46.46    43.94     4.49 o
        87    1  -1   3   2    46.46    43.94     4.49 o
        88    2  -2  -3  -6     1.91     3.13     0.66 o
        88    1   6   3   2     1.91     3.13     0.66 o
        89    6   1  -6   3  4523.57  4832.58   495.93 o
        89    5   3   6   1  4523.57  4832.58   495.93 o
        89    4  -1  -2  -5  4523.57  4832.58   495.93 o
        89    3  -5   2  -1  4523.57  4832.58   495.93 o
        89    2  -2  -4   4  4523.57  4832.58   495.93 o
        89    1  -4   4   2  4523.57  4832.58   495.93 o
        90    2  -2  -4  -1     0.66     0.44     0.15 o
        90    1   1   4   2     0.66     0.44     0.15 o
        91    2  -2  -4  -3     0.23     0.35     0.21 <
        91    1   3   4   2     0.23     0.35     0.21 <
        92    2  -2  -4  -5     0.07     0.10     0.40 <
        92    1   5   4   2     0.07     0.10     0.40 <
        93    6   1  -7   4    13.82    23.67     2.12 o
        93    5   4   7   1    13.82    23.67     2.12 o
        93    4  -1  -3  -6    13.82    23.67     2.12 o
        93    3  -6   3  -1    13.82    23.67     2.12 o
        93    2  -2  -5   5    13.82    23.67     2.12 o
        93    1  -5   5   2    13.82    23.67     2.12 o
        94    6   2  -5   3     6.59     5.61     0.68 o
        94    5   3   5   2     6.59     5.61     0.68 o
        94    4   0  -1  -5     6.59     5.61     0.68 o
        94    2  -2  -5   3     6.59     5.61     0.68 o
        94    1  -3   5   2     6.59     5.61     0.68 o
        95    2  -2  -5  -4     1.95     1.58     0.30 o
        95    1   4   5   2     1.95     1.58     0.30 o
        96    2  -2  -5  -6     1.44     2.37     0.57 o
        96    1   6   5   2     1.44     2.37     0.57 o
        97    2  -2  -6  -1     0.09     0.20     0.24 <
        97    1   1   6   2     0.09     0.20     0.24 <
        98    2  -2  -6  -3     0.03     0.11     0.23 <
        98    1   3   6   2     0.03     0.11     0.23 <
        99    2  -2  -6  -5     0.02    -0.11     0.33 <
        99    1   5   6   2     0.02    -0.11     0.33 <
       100    2  -2  -7  -2     0.53     0.50     0.32 <
       100    1   2   7   2     0.53     0.50     0.32 <
       101    2  -2  -7  -4     1.59     0.98     0.25 o
       101    1   4   7   2     1.59     0.98     0.25 o
       102    2  -2  -8  -1     0.01     0.21     0.24 <
       102    1   1   8   2     0.01     0.21     0.24 <
       103    2  -2  -8  -3     0.02    -0.15     0.48 <
       103    1   3   8   2     0.02    -0.15     0.48 <
       104    2  -2  -9  -2     0.40     0.55     0.37 <
       104    1   2   9   2     0.40     0.55     0.37 <
       105    2  -2 -10  -1     0.01     0.05     0.26 <
       105    1   1  10   2     0.01     0.05     0.26 <
       106    2  -2 -11  -2     0.02    -0.07     0.46 <
       106    1   2  11   2     0.02    -0.07     0.46 <
       107    6  -4  -4  -6   649.64   525.68    53.94 o
       107    5  -6   4  -4   649.64   525.68    53.94 o
       107    4  -7   2   3   649.64   525.68    53.94 o
       107    3   3  -2  -7   649.64   525.68    53.94 o
       107    2  -3  10   1   649.64   525.68    53.94 o
       107    1  -1 -10   3   649.64   525.68    53.94 o
       108    6  -3  -2  -7   652.78   582.93    59.81 o
       108    5  -7   2  -3   652.78   582.93    59.81 o
       108    4  -6   4   4   652.78   582.93    59.81 o
       108    3   4  -4  -6   652.78   582.93    59.81 o
       108    2  -3  10  -1   652.78   582.93    59.81 o
       108    1   1 -10   3   652.78   582.93    59.81 o
       109    6  -4  -5  -5     2.53     2.01     0.42 o
       109    5  -5   5  -4     2.53     2.01     0.42 o
       109    4  -7   1   2     2.53     2.01     0.42 o
       109    3   2  -1  -7     2.53     2.01     0.42 o
       109    2  -3   9   2     2.53     2.01     0.42 o
       109    1  -2  -9   3     2.53     2.01     0.42 o
       110    6  -3  -3  -6    11.65    10.34     1.22 o
       110    5  -6   3  -3    11.65    10.34     1.22 o
       110    4  -6   3   3    11.65    10.34     1.22 o
       110    3   3  -3  -6    11.65    10.34     1.22 o
       110    1   0  -9   3    11.65    10.34     1.22 o
       111    6  -3  -5  -4    20.25    20.25     1.60 o
       111    5  -4   5  -3    20.25    20.25     1.60 o
       111    4  -6   1   1    20.25    20.25     1.60 o
       111    3   1  -1  -6    20.25    20.25     1.60 o
       111    2  -3   7   2    20.25    20.25     1.60 o
       111    1  -2  -7   3    20.25    20.25     1.60 o
       112    6  -2  -3  -5     3.29     4.43     0.58 o
       112    5  -5   3  -2     3.29     4.43     0.58 o
       112    4  -5   3   2     3.29     4.43     0.58 o
       112    3   2  -3  -5     3.29     4.43     0.58 o
       112    1   0  -7   3     3.29     4.43     0.58 o
       113    6  -3  -6  -3  2550.61  2931.68   212.50 o
       113    5  -3   6  -3  2550.61  2931.68   212.50 o
       113    4  -6   0   0  2550.61  2931.68   212.50 o
       113    3   0   0  -6  2550.61  2931.68   212.50 o
       113    2  -3   6   3  2550.61  2931.68   212.50 o
       113    1  -3  -6   3  2550.61  2931.68   212.50 o
       114    6  -3  -7  -2    19.88    22.70     2.48 o
       114    5  -2   7  -3    19.88    22.70     2.48 o
       114    4  -6  -1  -1    19.88    22.70     2.48 o
       114    3  -1   1  -6    19.88    22.70     2.48 o
       114    2  -3   5   4    19.88    22.70     2.48 o
       114    1  -4  -5   3    19.88    22.70     2.48 o
       115    6  -2  -5  -3     6.54     7.05     0.75 o
       115    5  -3   5  -2     6.54     7.05     0.75 o
       115    3   0  -1  -5     6.54     7.05     0.75 o
       115    2  -3   5   2     6.54     7.05     0.75 o
       115    1  -2  -5   3     6.54     7.05     0.75 o
       116    6  -1  -3  -4    43.85    35.32     4.11 o
       116    5  -4   3  -1    43.85    35.32     4.11 o
       116    4  -4   3   1    43.85    35.32     4.11 o
       116    3   1  -3  -4    43.85    35.32     4.11 o
       116    1   0  -5   3    43.85    35.32     4.11 o
       117    6  -2  -6  -2   327.30   420.39    41.80 o
       117    5  -2   6  -2   327.30   420.39    41.80 o
       117    4  -5   0  -1   327.30   420.39    41.80 o
       117    3  -1   0  -5   327.30   420.39    41.80 o
       117    2  -3   4   3   327.30   420.39    41.80 o
       117    1  -3  -4   3   327.30   420.39    41.80 o
       118    6  -1  -4  -3   545.67   656.17    68.11 o
       118    5  -3   4  -1   545.67   656.17    68.11 o
       118    4  -4   2   0   545.67   656.17    68.11 o
       118    3   0  -2  -4   545.67   656.17    68.11 o
       118    2  -3   4   1   545.67   656.17    68.11 o
       118    1  -1  -4   3   545.67   656.17    68.11 o
       119    6  -2  -7  -1    12.34    16.19     1.18 o
       119    5  -1   7  -2    12.34    16.19     1.18 o
       119    4  -5  -1  -2    12.34    16.19     1.18 o
       119    3  -2   1  -5    12.34    16.19     1.18 o
       119    2  -3   3   4    12.34    16.19     1.18 o
       119    1  -4  -3   3    12.34    16.19     1.18 o
       120    6  -1  -5  -2    48.76    54.49     4.43 o
       120    5  -2   5  -1    48.76    54.49     4.43 o
       120    4  -4   1  -1    48.76    54.49     4.43 o
       120    3  -1  -1  -4    48.76    54.49     4.43 o
       120    2  -3   3   2    48.76    54.49     4.43 o
       120    1  -2  -3   3    48.76    54.49     4.43 o
       121    6  -2  -8   0  3170.90  2990.32   331.33 o
       121    5   0   8  -2  3170.90  2990.32   331.33 o
       121    4  -5  -2  -3  3170.90  2990.32   331.33 o
       121    3  -3   2  -5  3170.90  2990.32   331.33 o
       121    2  -3   2   5  3170.90  2990.32   331.33 o
       121    1  -5  -2   3  3170.90  2990.32   331.33 o
       122    6  -1  -6  -1  7632.76  8000.71   579.49 o
       122    5  -1   6  -1  7632.76  8000.71   579.49 o
       122    4  -4   0  -2  7632.76  8000.71   579.49 o
       122    3  -2   0  -4  7632.76  8000.71   579.49 o
       122    2  -3   2   3  7632.76  8000.71   579.49 o
       122    1  -3  -2   3  7632.76  8000.71   579.49 o
       123    6   0  -4  -2 16593.20 14453.70  1482.55 o
       123    5  -2   4   0 16593.20 14453.70  1482.55 o
       123    4  -3   2  -1 16593.20 14453.70  1482.55 o
       123    3  -1  -2  -3 16593.20 14453.70  1482.55 o
       123    2  -3   2   1 16593.20 14453.70  1482.55 o
       123    1  -1  -2   3 16593.20 14453.70  1482.55 o
       124    5   0   7  -1    25.92    26.58     2.40 o
       124    4  -4  -1  -3    25.92    26.58     2.40 o
       124    3  -3   1  -4    25.92    26.58     2.40 o
       124    2  -3   1   4    25.92    26.58     2.40 o
       124    1  -4  -1   3    25.92    26.58     2.40 o
       125    6   0  -5  -1    21.57    23.16     1.68 o
       125    4  -3   1  -2    21.57    23.16     1.68 o
       125    3  -2  -1  -3    21.57    23.16     1.68 o
       125    2  -3   1   2    21.57    23.16     1.68 o
       125    1  -2  -1   3    21.57    23.16     1.68 o
       126    6  -1  -8   1    40.67    43.78     3.17 o
       126    5   1   8  -1    40.67    43.78     3.17 o
       126    4  -4  -2  -4    40.67    43.78     3.17 o
       126    3  -4   2  -4    40.67    43.78     3.17 o
       126    2  -3   0   5    40.67    43.78     3.17 o
       126    1  -5   0   3    40.67    43.78     3.17 o
       127    6   0  -6   0   944.24  1254.33   129.77 o
       127    5   0   6   0   944.24  1254.33   129.77 o
       127    4  -3   0  -3   944.24  1254.33   129.77 o
       127    3  -3   0  -3   944.24  1254.33   129.77 o
       127    2  -3   0   3   944.24  1254.33   129.77 o
       127    1  -3   0   3   944.24  1254.33   129.77 o
       128    2  -3   0  -2     0.97     1.45     0.33 o
       128    1   2   0   3     0.97     1.45     0.33 o
       129    2  -3   0  -4     0.71     0.52     0.30 <
       129    1   4   0   3     0.71     0.52     0.30 <
       130    6  -1  -9   2    10.50    12.62     1.27 o
       130    5   2   9  -1    10.50    12.62     1.27 o
       130    4  -4  -3  -5    10.50    12.62     1.27 o
       130    3  -5   3  -4    10.50    12.62     1.27 o
       130    2  -3  -1   6    10.50    12.62     1.27 o
       130    1  -6   1   3    10.50    12.62     1.27 o
       131    6   0  -7   1    26.76    26.42     1.71 o
       131    4  -3  -1  -4    26.76    26.42     1.71 o
       131    3  -4   1  -3    26.76    26.42     1.71 o
       131    2  -3  -1   4    26.76    26.42     1.71 o
       131    1  -4   1   3    26.76    26.42     1.71 o
       132    5   0   5   1    20.98    23.39     1.68 o
       132    4  -2   1  -3    20.98    23.39     1.68 o
       132    3  -3  -1  -2    20.98    23.39     1.68 o
       132    2  -3  -1   2    20.98    23.39     1.68 o
       132    1  -2   1   3    20.98    23.39     1.68 o
       133    6   0  -8   2  3174.47  3419.54   331.32 o
       133    5   2   8   0  3174.47  3419.54   331.32 o
       133    4  -3  -2  -5  3174.47  3419.54   331.32 o
       133    3  -5   2  -3  3174.47  3419.54   331.32 o
       133    2  -3  -2   5  3174.47  3419.54   331.32 o
       133    1  -5   2   3  3174.47  3419.54   331.32 o
       134    6   1  -6   1  7634.56  7985.40   819.51 o
       134    5   1   6   1  7634.56  7985.40   819.51 o
       134    4  -2   0  -4  7634.56  7985.40   819.51 o
       134    3  -4   0  -2  7634.56  7985.40   819.51 o
       134    2  -3  -2   3  7634.56  7985.40   819.51 o
       134    1  -3   2   3  7634.56  7985.40   819.51 o
       135    6   2  -4   0 16586.50 14458.80  1482.54 o
       135    5   0   4   2 16586.50 14458.80  1482.54 o
       135    4  -1   2  -3 16586.50 14458.80  1482.54 o
       135    3  -3  -2  -1 16586.50 14458.80  1482.54 o
       135    2  -3  -2   1 16586.50 14458.80  1482.54 o
       135    1  -1   2   3 16586.50 14458.80  1482.54 o
       136    2  -3  -2  -2     0.29     0.56     0.17 o
       136    1   2   2   3     0.29     0.56     0.17 o
       137    2  -3  -2  -4     0.98     0.96     0.22 o
       137    1   4   2   3     0.98     0.96     0.22 o
       138    6   1  -7   2    12.44    16.11     1.63 o
       138    5   2   7   1    12.44    16.11     1.63 o
       138    4  -2  -1  -5    12.44    16.11     1.63 o
       138    3  -5   1  -2    12.44    16.11     1.63 o
       138    2  -3  -3   4    12.44    16.11     1.63 o
       138    1  -4   3   3    12.44    16.11     1.63 o
       139    6   2  -5   1    49.77    43.01     3.10 o
       139    5   1   5   2    49.77    43.01     3.10 o
       139    4  -1   1  -4    49.77    43.01     3.10 o
       139    3  -4  -1  -1    49.77    43.01     3.10 o
       139    2  -3  -3   2    49.77    43.01     3.10 o
       139    1  -2   3   3    49.77    43.01     3.10 o
       140    6   2  -6   2   328.61   404.04    29.55 o
       140    5   2   6   2   328.61   404.04    29.55 o
       140    4  -1   0  -5   328.61   404.04    29.55 o
       140    3  -5   0  -1   328.61   404.04    29.55 o
       140    2  -3  -4   3   328.61   404.04    29.55 o
       140    1  -3   4   3   328.61   404.04    29.55 o
       141    2  -3  -4  -2     0.23     0.34     0.21 <
       141    1   2   4   3     0.23     0.34     0.21 <
       142    2  -3  -4  -4     0.18     0.37     0.22 <
       142    1   4   4   3     0.18     0.37     0.22 <
       143    2  -3  -4  -6     0.30     0.36     0.43 <
       143    1   6   4   3     0.30     0.36     0.43 <
       144    6   1  -9   4     5.06     3.84     0.56 o
       144    5   4   9   1     5.06     3.84     0.56 o
       144    4  -2  -3  -7     5.06     3.84     0.56 o
       144    3  -7   3  -2     5.06     3.84     0.56 o
       144    2  -3  -5   6     5.06     3.84     0.56 o
       144    1  -6   5   3     5.06     3.84     0.56 o
       145    6   2  -7   3    20.48    26.53     2.43 o
       145    5   3   7   2    20.48    26.53     2.43 o
       145    4  -1  -1  -6    20.48    26.53     2.43 o
       145    3  -6   1  -1    20.48    26.53     2.43 o
       145    2  -3  -5   4    20.48    26.53     2.43 o
       145    1  -4   5   3    20.48    26.53     2.43 o
       146    6   3  -5   2     6.63     5.70     0.67 o
       146    5   2   5   3     6.63     5.70     0.67 o
       146    4   0   1  -5     6.63     5.70     0.67 o
       146    2  -3  -5   2     6.63     5.70     0.67 o
       146    1  -2   5   3     6.63     5.70     0.67 o
       147    2  -3  -5  -3     3.41     3.03     0.68 o
       147    1   3   5   3     3.41     3.03     0.68 o
       148    6   2  -8   4  1209.46  1152.55   118.19 o
       148    5   4   8   2  1209.46  1152.55   118.19 o
       148    4  -1  -2  -7  1209.46  1152.55   118.19 o
       148    3  -7   2  -1  1209.46  1152.55   118.19 o
       148    2  -3  -6   5  1209.46  1152.55   118.19 o
       148    1  -5   6   3  1209.46  1152.55   118.19 o
       149    6   3  -6   3  2552.57  2929.38   300.50 o
       149    5   3   6   3  2552.57  2929.38   300.50 o
       149    4   0   0  -6  2552.57  2929.38   300.50 o
       149    3  -6   0   0  2552.57  2929.38   300.50 o
       149    2  -3  -6   3  2552.57  2929.38   300.50 o
       149    1  -3   6   3  2552.57  2929.38   300.50 o
       150    6   4  -4   2  4567.19  4104.26   420.83 o
       150    5   2   4   4  4567.19  4104.26   420.83 o
       150    4   1   2  -5  4567.19  4104.26   420.83 o
       150    3  -5  -2   1  4567.19  4104.26   420.83 o
       150    2  -3  -6   1  4567.19  4104.26   420.83 o
       150    1  -1   6   3  4567.19  4104.26   420.83 o
       151    2  -3  -6  -2     0.03     0.04     0.22 <
       151    1   2   6   3     0.03     0.04     0.22 <
       152    2  -3  -6  -4     0.11     0.32     0.33 <
       152    1   4   6   3     0.11     0.32     0.33 <
       153    2  -3  -7  -1     1.09     1.07     0.26 o
       153    1   1   7   3     1.09     1.07     0.26 o
       154    2  -3  -7  -3     2.17     2.34     0.46 o
       154    1   3   7   3     2.17     2.34     0.46 o
       155    2  -3  -8  -2     0.02    -0.19     0.52 <
       155    1   2   8   3     0.02    -0.19     0.52 <
       156    2  -3  -9  -1     0.47     0.95     0.32 <
       156    1   1   9   3     0.47     0.95     0.32 <
       157    6  -2  -5  -5    14.84    26.02     0.97 o
       157    5  -5   5  -2    14.84    26.02     0.97 o
       157    4  -6   3   1    14.84    26.02     0.97 o
       157    3   1  -3  -6    14.84    26.02     0.97 o
       157    2  -4   7   1    14.84    26.02     0.97 o
       157    1  -1  -7   4    14.84    26.02     0.97 o
       158    6  -2  -6  -4   195.58   164.63    12.32 o
       158    5  -4   6  -2   195.58   164.63    12.32 o
       158    4  -6   2   0   195.58   164.63    12.32 o
       158    3   0  -2  -6   195.58   164.63    12.32 o
       158    2  -4   6   2   195.58   164.63    12.32 o
       158    1  -2  -6   4   195.58   164.63    12.32 o
       159    6  -2  -7  -3    20.46    19.55     2.46 o
       159    5  -3   7  -2    20.46    19.55     2.46 o
       159    4  -6   1  -1    20.46    19.55     2.46 o
       159    3  -1  -1  -6    20.46    19.55     2.46 o
       159    2  -4   5   3    20.46    19.55     2.46 o
       159    1  -3  -5   4    20.46    19.55     2.46 o
       160    6  -1  -5  -4    18.97    20.52     2.17 o
       160    5  -4   5  -1    18.97    20.52     2.17 o
       160    3   0  -3  -5    18.97    20.52     2.17 o
       160    2  -4   5   1    18.97    20.52     2.17 o
       160    1  -1  -5   4    18.97    20.52     2.17 o
       161    6  -1  -7  -2    12.39    16.77     1.19 o
       161    5  -2   7  -1    12.39    16.77     1.19 o
       161    4  -5   1  -2    12.39    16.77     1.19 o
       161    3  -2  -1  -5    12.39    16.77     1.19 o
       161    2  -4   3   3    12.39    16.77     1.19 o
       161    1  -3  -3   4    12.39    16.77     1.19 o
       162    6   0  -5  -3    46.79    41.25     4.13 o
       162    4  -4   3  -1    46.79    41.25     4.13 o
       162    3  -1  -3  -4    46.79    41.25     4.13 o
       162    2  -4   3   1    46.79    41.25     4.13 o
       162    1  -1  -3   4    46.79    41.25     4.13 o
       163    6   0  -6  -2  1532.02  1666.34   120.46 o
       163    5  -2   6   0  1532.02  1666.34   120.46 o
       163    4  -4   2  -2  1532.02  1666.34   120.46 o
       163    3  -2  -2  -4  1532.02  1666.34   120.46 o
       163    2  -4   2   2  1532.02  1666.34   120.46 o
       163    1  -2  -2   4  1532.02  1666.34   120.46 o
       164    6   0  -7  -1    26.76    24.14     2.40 o
       164    4  -4   1  -3    26.76    24.14     2.40 o
       164    3  -3  -1  -4    26.76    24.14     2.40 o
       164    2  -4   1   3    26.76    24.14     2.40 o
       164    1  -3  -1   4    26.76    24.14     2.40 o
       165    6   1  -5  -2    52.35    40.55     4.44 o
       165    5  -2   5   1    52.35    40.55     4.44 o
       165    4  -3   3  -2    52.35    40.55     4.44 o
       165    3  -2  -3  -3    52.35    40.55     4.44 o
       165    2  -4   1   1    52.35    40.55     4.44 o
       165    1  -1  -1   4    52.35    40.55     4.44 o
       166    2  -4   0  -3     0.72     0.72     0.32 <
       166    1   3   0   4     0.72     0.72     0.32 <
       167    2  -4   0  -5     0.15     0.05     0.41 <
       167    1   5   0   4     0.15     0.05     0.41 <
       168    6   0  -9   1     4.48     5.20     0.54 o
       168    4  -4  -1  -5     4.48     5.20     0.54 o
       168    3  -5   1  -4     4.48     5.20     0.54 o
       168    2  -4  -1   5     4.48     5.20     0.54 o
       168    1  -5   1   4     4.48     5.20     0.54 o
       169    5   0   7   1    25.92    22.93     1.70 o
       169    4  -3   1  -4    25.92    22.93     1.70 o
       169    3  -4  -1  -3    25.92    22.93     1.70 o
       169    2  -4  -1   3    25.92    22.93     1.70 o
       169    1  -3   1   4    25.92    22.93     1.70 o
       170    6   1  -8   1    40.23    43.05     4.00 o
       170    5   1   8   1    40.23    43.05     4.00 o
       170    4  -3   0  -5    40.23    43.05     4.00 o
       170    3  -5   0  -3    40.23    43.05     4.00 o
       170    2  -4  -2   4    40.23    43.05     4.00 o
       170    1  -4   2   4    40.23    43.05     4.00 o
       171    6   2  -6   0  1529.95  1626.81   170.35 o
       171    5   0   6   2  1529.95  1626.81   170.35 o
       171    4  -2   2  -4  1529.95  1626.81   170.35 o
       171    3  -4  -2  -2  1529.95  1626.81   170.35 o
       171    2  -4  -2   2  1529.95  1626.81   170.35 o
       171    1  -2   2   4  1529.95  1626.81   170.35 o
       172    2  -4  -2  -1     2.74     2.20     0.47 o
       172    1   1   2   4     2.74     2.20     0.47 o
       173    2  -4  -2  -3     0.99     1.08     0.23 o
       173    1   3   2   4     0.99     1.08     0.23 o
       174    2  -4  -2  -5     0.13     0.05     0.49 <
       174    1   5   2   4     0.13     0.05     0.49 <
       175    6   1  -9   2     9.60    12.63     1.00 o
       175    5   2   9   1     9.60    12.63     1.00 o
       175    4  -3  -1  -6     9.60    12.63     1.00 o
       175    3  -6   1  -3     9.60    12.63     1.00 o
       175    2  -4  -3   5     9.60    12.63     1.00 o
       175    1  -5   3   4     9.60    12.63     1.00 o
       176    6   2  -7   1    12.40    13.60     1.61 o
       176    5   1   7   2    12.40    13.60     1.61 o
       176    4  -2   1  -5    12.40    13.60     1.61 o
       176    3  -5  -1  -2    12.40    13.60     1.61 o
       176    2  -4  -3   3    12.40    13.60     1.61 o
       176    1  -3   3   4    12.40    13.60     1.61 o
       177    2  -4  -3  -4     3.71     4.44     0.69 o
       177    1   4   3   4     3.71     4.44     0.69 o
       178    2  -4  -3  -6     1.74     2.81     0.49 o
       178    1   6   3   4     1.74     2.81     0.49 o
       179    6   2  -8   2  3004.40  2813.90   288.55 o
       179    5   2   8   2  3004.40  2813.90   288.55 o
       179    4  -2   0  -6  3004.40  2813.90   288.55 o
       179    3  -6   0  -2  3004.40  2813.90   288.55 o
       179    2  -4  -4   4  3004.40  2813.90   288.55 o
       179    1  -4   4   4  3004.40  2813.90   288.55 o
       180    6   3  -6   1  4510.84  4835.97   495.93 o
       180    5   1   6   3  4510.84  4835.97   495.93 o
       180    4  -1   2  -5  4510.84  4835.97   495.93 o
       180    3  -5  -2  -1  4510.84  4835.97   495.93 o
       180    2  -4  -4   2  4510.84  4835.97   495.93 o
       180    1  -2   4   4  4510.84  4835.97   495.93 o
       181    2  -4  -4  -1     0.94     1.39     0.50 <
       181    1   1   4   4     0.94     1.39     0.50 <
       182    2  -4  -4  -3     0.18     0.34     0.24 <
       182    1   3   4   4     0.18     0.34     0.24 <
       183    2  -4  -4  -5     0.09     0.01     0.32 <
       183    1   5   4   4     0.09     0.01     0.32 <
       184    6   2  -9   3     2.57     2.31     0.49 o
       184    5   3   9   2     2.57     2.31     0.49 o
       184    4  -2  -1  -7     2.57     2.31     0.49 o
       184    3  -7   1  -2     2.57     2.31     0.49 o
       184    2  -4  -5   5     2.57     2.31     0.49 o
       184    1  -5   5   4     2.57     2.31     0.49 o
       185    6   3  -7   2    19.90    22.63     2.45 o
       185    5   2   7   3    19.90    22.63     2.45 o
       185    4  -1   1  -6    19.90    22.63     2.45 o
       185    3  -6  -1  -1    19.90    22.63     2.45 o
       185    2  -4  -5   3    19.90    22.63     2.45 o
       185    1  -3   5   4    19.90    22.63     2.45 o
       186    2  -4  -5  -2     1.94     2.00     0.37 o
       186    1   2   5   4     1.94     2.00     0.37 o
       187    6   3  -8   3    40.11    32.77     3.42 o
       187    5   3   8   3    40.11    32.77     3.42 o
       187    4  -1   0  -7    40.11    32.77     3.42 o
       187    3  -7   0  -1    40.11    32.77     3.42 o
       187    2  -4  -6   4    40.11    32.77     3.42 o
       187    1  -4   6   4    40.11    32.77     3.42 o
       188    6   4  -6   2   194.66   170.88    17.39 o
       188    5   2   6   4   194.66   170.88    17.39 o
       188    4   0   2  -6   194.66   170.88    17.39 o
       188    3  -6  -2   0   194.66   170.88    17.39 o
       188    2  -4  -6   2   194.66   170.88    17.39 o
       188    1  -2   6   4   194.66   170.88    17.39 o
       189    2  -4  -6  -1     0.10     0.28     0.52 <
       189    1   1   6   4     0.10     0.28     0.52 <
       190    2  -4  -6  -3     0.11     0.19     0.32 <
       190    1   3   6   4     0.11     0.19     0.32 <
       191    2  -4  -8  -1     0.02     0.16     0.59 <
       191    1   1   8   4     0.02     0.16     0.59 <
       192    6   0  -7  -3     3.01     2.61     0.48 o
       192    4  -5   3  -2     3.01     2.61     0.48 o
       192    3  -2  -3  -5     3.01     2.61     0.48 o
       192    2  -5   3   2     3.01     2.61     0.48 o
       192    1  -2  -3   5     3.01     2.61     0.48 o
       193    6   1  -7  -2    11.11    15.17     1.52 o
       193    5  -2   7   1    11.11    15.17     1.52 o
       193    4  -4   3  -3    11.11    15.17     1.52 o
       193    3  -3  -3  -4    11.11    15.17     1.52 o
       193    2  -5   1   2    11.11    15.17     1.52 o
       193    1  -2  -1   5    11.11    15.17     1.52 o
       194    6   1  -8  -1    40.80    41.73     3.18 o
       194    5  -1   8   1    40.80    41.73     3.18 o
       194    4  -4   2  -4    40.80    41.73     3.18 o
       194    3  -4  -2  -4    40.80    41.73     3.18 o
       194    2  -5   0   3    40.80    41.73     3.18 o
       194    1  -3   0   5    40.80    41.73     3.18 o
       195    2  -5   0  -2     0.16     0.30     0.47 <
       195    1   2   0   5     0.16     0.30     0.47 <
       196    2  -5   0  -4     0.15     0.08     0.38 <
       196    1   4   0   5     0.15     0.08     0.38 <
       197    5   0   9   1     4.47     5.32     0.53 o
       197    4  -4   1  -5     4.47     5.32     0.53 o
       197    3  -5  -1  -4     4.47     5.32     0.53 o
       197    2  -5  -1   4     4.47     5.32     0.53 o
       197    1  -4   1   5     4.47     5.32     0.53 o
       198    6   1 -10   1   898.40   967.67    99.26 o
       198    5   1  10   1   898.40   967.67    99.26 o
       198    4  -4   0  -6   898.40   967.67    99.26 o
       198    3  -6   0  -4   898.40   967.67    99.26 o
       198    2  -5  -2   5   898.40   967.67    99.26 o
       198    1  -5   2   5   898.40   967.67    99.26 o
       199    6   2  -8   0  3174.66  3228.90   331.33 o
       199    5   0   8   2  3174.66  3228.90   331.33 o
       199    4  -3   2  -5  3174.66  3228.90   331.33 o
       199    3  -5  -2  -3  3174.66  3228.90   331.33 o
       199    2  -5  -2   3  3174.66  3228.90   331.33 o
       199    1  -3   2   5  3174.66  3228.90   331.33 o
       200    2  -5  -2  -2     0.07     0.07     0.31 <
       200    1   2   2   5     0.07     0.07     0.31 <
       201    2  -5  -2  -4     0.13     0.01     0.46 <
       201    1   4   2   5     0.13     0.01     0.46 <
       202    6   2  -9   1     9.67    15.48     1.42 o
       202    5   1   9   2     9.67    15.48     1.42 o
       202    4  -3   1  -6     9.67    15.48     1.42 o
       202    3  -6  -1  -3     9.67    15.48     1.42 o
       202    2  -5  -3   4     9.67    15.48     1.42 o
       202    1  -4   3   5     9.67    15.48     1.42 o
       203    5   0   7   3     3.01     2.45     0.59 o
       203    4  -2   3  -5     3.01     2.45     0.59 o
       203    3  -5  -3  -2     3.01     2.45     0.59 o
       203    2  -5  -3   2     3.01     2.45     0.59 o
       203    1  -2   3   5     3.01     2.45     0.59 o
       204    2  -5  -3  -5     2.58     2.93     0.46 o
       204    1   5   3   5     2.58     2.93     0.46 o
       205    6   2 -10   2    20.68    25.88     1.89 o
       205    5   2  10   2    20.68    25.88     1.89 o
       205    4  -3   0  -7    20.68    25.88     1.89 o
       205    3  -7   0  -3    20.68    25.88     1.89 o
       205    2  -5  -4   5    20.68    25.88     1.89 o
       205    1  -5   4   5    20.68    25.88     1.89 o
       206    6   3  -8   1    27.51    29.41     3.10 o
       206    5   1   8   3    27.51    29.41     3.10 o
       206    4  -2   2  -6    27.51    29.41     3.10 o
       206    3  -6  -2  -2    27.51    29.41     3.10 o
       206    2  -5  -4   3    27.51    29.41     3.10 o
       206    1  -3   4   5    27.51    29.41     3.10 o
       207    2  -5  -4  -2     0.08    -0.16     0.45 <
       207    1   2   4   5     0.08    -0.16     0.45 <
       208    2  -5  -4  -4     0.09     0.35     0.36 <
       208    1   4   4   5     0.09     0.35     0.36 <
       209    6   3  -9   2     2.57     2.28     0.51 o
       209    5   2   9   3     2.57     2.28     0.51 o
       209    4  -2   1  -7     2.57     2.28     0.51 o
       209    3  -7  -1  -2     2.57     2.28     0.51 o
       209    2  -5  -5   4     2.57     2.28     0.51 o
       209    1  -4   5   5     2.57     2.28     0.51 o
       210    6   4  -7   1    13.70    15.85     2.13 o
       210    5   1   7   4    13.70    15.85     2.13 o
       210    4  -1   3  -6    13.70    15.85     2.13 o
       210    3  -6  -3  -1    13.70    15.85     2.13 o
       210    2  -5  -5   2    13.70    15.85     2.13 o
       210    1  -2   5   5    13.70    15.85     2.13 o
       211    2  -5  -5  -3     2.98     3.38     0.55 o
       211    1   3   5   5     2.98     3.38     0.55 o
       212    2  -5  -6  -2     0.02    -0.15     0.39 <
       212    1   2   6   5     0.02    -0.15     0.39 <
       213    6   2  -9  -1    10.55    11.94     1.27 o
       213    5  -1   9   2    10.55    11.94     1.27 o
       213    4  -4   3  -5    10.55    11.94     1.27 o
       213    3  -5  -3  -4    10.55    11.94     1.27 o
       213    2  -6  -1   3    10.55    11.94     1.27 o
       213    1  -3   1   6    10.55    11.94     1.27 o
       214    2  -6  -2  -3     0.45     0.48     0.53 <
       214    1   3   2   6     0.45     0.48     0.53 <
       215    5   0   9   3    11.39    11.29     1.23 o
       215    4  -3   3  -6    11.39    11.29     1.23 o
       215    3  -6  -3  -3    11.39    11.29     1.23 o
       215    2  -6  -3   3    11.39    11.29     1.23 o
       215    1  -3   3   6    11.39    11.29     1.23 o
       216    2  -6  -3  -4     1.74     2.31     0.45 o
       216    1   4   3   6     1.74     2.31     0.45 o
       217    2  -6  -4  -3     0.31     0.81     0.53 <
       217    1   3   4   6     0.31     0.81     0.53 <
       218    2   2   5   0     0.96     1.00     0.40 <
       219    2   2   7   0     1.49     0.97     0.25 o
       220    2   4   7   0     0.45     0.68     0.67 <
       221    2   2   9   0     0.07     0.12     0.35 <
       222    2   4   9   0     0.36     0.43     0.64 <
       223    6   4  -1   5     4.88     4.82     0.54 o
       223    5   5   1   4     4.88     4.82     0.54 o
       223    4   4  -1  -5     4.88     4.82     0.54 o
       223    3  -5   1   4     4.88     4.82     0.54 o
       223    2   0  -9   1     4.88     4.82     0.54 o
       224    6   3  -1   4    26.48    18.36     2.34 o
       224    5   4   1   3    26.48    18.36     2.34 o
       224    4   3  -1  -4    26.48    18.36     2.34 o
       224    3  -4   1   3    26.48    18.36     2.34 o
       224    2   0  -7   1    26.48    18.36     2.34 o
       225    6   2  -1   3    21.69    19.36     2.34 o
       225    5   3   1   2    21.69    19.36     2.34 o
       225    4   2  -1  -3    21.69    19.36     2.34 o
       225    3  -3   1   2    21.69    19.36     2.34 o
       225    2   0  -5   1    21.69    19.36     2.34 o
       226    6  -2  -1  -1    94.05    97.47    10.06 o
       226    5  -1   1  -2    94.05    97.47    10.06 o
       226    4  -2  -1   1    94.05    97.47    10.06 o
       226    3   1   1  -2    94.05    97.47    10.06 o
       226    2   0   3   1    94.05    97.47    10.06 o
       227    6  -3  -1  -2    21.37    21.37     1.67 o
       227    5  -2   1  -3    21.37    21.37     1.67 o
       227    4  -3  -1   2    21.37    21.37     1.67 o
       227    3   2   1  -3    21.37    21.37     1.67 o
       227    2   0   5   1    21.37    21.37     1.67 o
       228    6  -4  -1  -3    26.49    23.21     2.37 o
       228    5  -3   1  -4    26.49    23.21     2.37 o
       228    4  -4  -1   3    26.49    23.21     2.37 o
       228    3   3   1  -4    26.49    23.21     2.37 o
       228    2   0   7   1    26.49    23.21     2.37 o
       229    6  -5  -1  -4     4.78     3.30     0.61 o
       229    5  -4   1  -5     4.78     3.30     0.61 o
       229    4  -5  -1   4     4.78     3.30     0.61 o
       229    3   4   1  -5     4.78     3.30     0.61 o
       229    2   0   9   1     4.78     3.30     0.61 o
       230    6  -4  -3  -1    43.23    39.92     4.10 o
       230    5  -1   3  -4    43.23    39.92     4.10 o
       230    4  -4  -3   1    43.23    39.92     4.10 o
       230    3   1   3  -4    43.23    39.92     4.10 o
       230    2   0   5   3    43.23    39.92     4.10 o
       231    6  -6  -3  -3    11.47     9.68     1.21 o
       231    5  -3   3  -6    11.47     9.68     1.21 o
       231    4  -6  -3   3    11.47     9.68     1.21 o
       231    3   3   3  -6    11.47     9.68     1.21 o
       231    2   0   9   3    11.47     9.68     1.21 o
       232    4   1   0   6     1.97     1.83     0.47 o
       232    3   6   0   1     1.97     1.83     0.47 o
       233    4   1  -2   6     1.62     1.73     0.18 o
       233    3   6   2   1     1.62     1.73     0.18 o
       234    4   2   0   1     7.14     7.72     0.45 o
       234    3   1   0   2     7.14     7.72     0.45 o
       235    4   2   0   3     1.17     1.06     0.23 o
       235    3   3   0   2     1.17     1.06     0.23 o
       236    4   2   0   5     0.19     0.12     0.37 <
       236    3   5   0   2     0.19     0.12     0.37 <
       237    4   2   0   7     0.13     0.10     0.29 <
       237    3   7   0   2     0.13     0.10     0.29 <
       238    4   2  -2   3     0.36     0.65     0.20 o
       238    3   3   2   2     0.36     0.65     0.20 o
       239    4   2  -2   5     0.09     0.32     0.41 <
       239    3   5   2   2     0.09     0.32     0.41 <
       240    4   2  -2   7     0.24     0.12     0.42 <
       240    3   7   2   2     0.24     0.12     0.42 <
       241    4   2  -4   7     0.04    -0.08     0.50 <
       241    3   7   4   2     0.04    -0.08     0.50 <
       242    4   3   0   2     1.18     1.07     0.15 o
       242    3   2   0   3     1.18     1.07     0.15 o
       243    4   3   0   4     0.87     0.99     0.31 o
       243    3   4   0   3     0.87     0.99     0.31 o
       244    4   3   0   6     1.13     1.33     0.61 <
       244    3   6   0   3     1.13     1.33     0.61 <
       245    4   3  -1   1    21.48    26.61     2.76 o
       245    3   1   1   3    21.48    26.61     2.76 o
       246    4   3  -1   7     1.95     2.37     0.32 o
       246    3   7   1   3     1.95     2.37     0.32 o
       247    4   3  -2   2     0.36     0.75     0.14 o
       247    3   2   2   3     0.36     0.75     0.14 o
       248    4   3  -2   4     1.20     1.19     0.18 o
       248    3   4   2   3     1.20     1.19     0.18 o
       249    4   3  -2   6     0.54     0.95     0.30 o
       249    3   6   2   3     0.54     0.95     0.30 o
       250    4   3  -3   7     1.82     1.89     0.41 o
       250    3   7   3   3     1.82     1.89     0.41 o
       251    4   3  -4   6     0.37     0.48     0.44 <
       251    3   6   4   3     0.37     0.48     0.44 <
       252    4   4   0   3     0.86     0.99     0.45 <
       252    3   3   0   4     0.86     0.99     0.45 <
       253    4   4   0   5     0.18     0.40     0.38 <
       253    3   5   0   4     0.18     0.40     0.38 <
       254    4   4  -1   6     2.54     2.84     0.71 o
       254    3   6   1   4     2.54     2.84     0.71 o
       255    4   4  -2   1     3.29     2.81     0.39 o
       255    3   1   2   4     3.29     2.81     0.39 o
       256    4   4  -2   3     1.19     1.38     0.26 o
       256    3   3   2   4     1.19     1.38     0.26 o
       257    4   4  -2   5     0.15     0.09     0.23 <
       257    3   5   2   4     0.15     0.09     0.23 <
       258    4   4  -3   4     4.48     2.13     0.59 o
       258    3   4   3   4     4.48     2.13     0.59 o
       259    4   5   0   2     0.19    -0.14     0.26 <
       259    3   2   0   5     0.19    -0.14     0.26 <
       260    4   5   0   4     0.18     0.09     0.23 <
       260    3   4   0   5     0.18     0.09     0.23 <
       261    4   5  -2   2     0.09     0.26     0.19 <
       261    3   2   2   5     0.09     0.26     0.19 <
       262    4   5  -2   4     0.15     0.01     0.23 <
       262    3   4   2   5     0.15     0.01     0.23 <
       263    4   6   0   1     1.96     2.20     0.35 o
       263    3   1   0   6     1.96     2.20     0.35 o
       264    4   6   0   3     1.12     1.16     0.34 o
       264    3   3   0   6     1.12     1.16     0.34 o
       265    4   6  -2   1     1.61     1.44     0.31 o
       265    3   1   2   6     1.61     1.44     0.31 o
       266    4   6  -2   3     0.54     0.44     0.30 <
       266    3   3   2   6     0.54     0.44     0.30 <
       267    4   6  -3   2     2.31     2.60     0.70 o
       267    3   2   3   6     2.31     2.60     0.70 o
       268    4   6  -3   4     2.10     2.06     0.56 o
       268    3   4   3   6     2.10     2.06     0.56 o
       269    4   6  -4   1     0.49     0.87     0.65 <
       269    3   1   4   6     0.49     0.87     0.65 <
       270    4   6  -4   3     0.37     0.11     0.46 <
       270    3   3   4   6     0.37     0.11     0.46 <
       271    4   7   0   2     0.13     0.15     0.41 <
       271    3   2   0   7     0.13     0.15     0.41 <
       272    4   7  -1   3     1.96     2.38     0.31 o
       272    3   3   1   7     1.96     2.38     0.31 o
       273    4   7  -3   3     1.82     1.36     0.56 <
       273    3   3   3   7     1.82     1.36     0.56 <
       274    4   2   1   0     9.77    10.17     0.54 o
       275    5   2   5   0     1.10     1.34     0.25 o
       276    5   2   7   0     1.70     1.57     0.26 o
       277    5   2   9   0     0.08     0.24     0.55 <
       278    5   4   9   0     0.41     0.43     0.58 <
       279    6   1  -1   1     7.92     8.47     0.88 o
       279    5   1   1   1     7.92     8.47     0.88 o
       280    6   1  -2   2     4.74     6.20     0.68 o
       280    5   2   2   1     4.74     6.20     0.68 o
       281    6   1  -4   2     0.81     0.85     0.18 o
       281    5   2   4   1     0.81     0.85     0.18 o
       282    6   1  -4   4     1.17     1.89     0.56 o
       282    5   4   4   1     1.17     1.89     0.56 o
       283    6   1  -5   1     1.06     0.82     0.14 o
       283    5   1   5   1     1.06     0.82     0.14 o
       284    6   1  -6   2     0.11     0.34     0.21 <
       284    5   2   6   1     0.11     0.34     0.21 <
       285    6   1  -6   4     0.12     0.30     0.37 <
       285    5   4   6   1     0.12     0.30     0.37 <
       286    6   1  -7   1     1.23     0.97     0.16 o
       286    5   1   7   1     1.23     0.97     0.16 o
       287    6   1  -7   3     1.24     1.75     0.31 o
       287    5   3   7   1     1.24     1.75     0.31 o
       288    6   1  -8   2     0.02     0.03     0.23 <
       288    5   2   8   1     0.02     0.03     0.23 <
       289    6   1  -8   4     0.02    -0.06     0.37 <
       289    5   4   8   1     0.02    -0.06     0.37 <
       290    6   1  -9   1     0.08     0.30     0.25 <
       290    5   1   9   1     0.08     0.30     0.25 <
       291    6   1  -9   3     0.56     0.97     0.48 <
       291    5   3   9   1     0.56     0.97     0.48 <
       292    6   1 -10   2     0.01     0.00     0.36 <
       292    5   2  10   1     0.01     0.00     0.36 <
       293    6   2   0   1     6.86     7.73     0.79 o
       293    5   1   0   2     6.86     7.73     0.79 o
       294    6   2   0   3     1.12     0.60     0.25 <
       294    5   3   0   2     1.12     0.60     0.25 <
       295    6   2  -1   2    21.70    24.23     2.50 o
       295    5   2   1   2    21.70    24.23     2.50 o
       296    6   2  -2   1     4.45     6.06     0.67 o
       296    5   1   2   2     4.45     6.06     0.67 o
       297    6   2  -2   3     0.34     0.24     0.20 <
       297    5   3   2   2     0.34     0.24     0.20 <
       298    6   2  -2   5     0.09     0.22     0.51 <
       298    5   5   2   2     0.09     0.22     0.51 <
       299    6   2  -3   6     2.24     2.57     0.73 o
       299    5   6   3   2     2.24     2.57     0.73 o
       300    6   2  -4   1     0.75     0.58     0.15 o
       300    5   1   4   2     0.75     0.58     0.15 o
       301    6   2  -4   3     0.26     0.21     0.18 <
       301    5   3   4   2     0.26     0.21     0.18 <
       302    6   2  -4   5     0.09    -0.11     0.49 <
       302    5   5   4   2     0.09    -0.11     0.49 <
       303    6   2  -5   4     2.28     2.27     0.42 o
       303    5   4   5   2     2.28     2.27     0.42 o
       304    6   2  -6   1     0.10     0.18     0.18 <
       304    5   1   6   2     0.10     0.18     0.18 <
       305    6   2  -6   3     0.04     0.16     0.33 <
       305    5   3   6   2     0.04     0.16     0.33 <
       306    6   2  -6   5     0.03     0.06     0.26 <
       306    5   5   6   2     0.03     0.06     0.26 <
       307    6   2  -7   2     0.63     0.77     0.23 o
       307    5   2   7   2     0.63     0.77     0.23 o
       308    6   2  -7   4     1.83     2.70     0.41 o
       308    5   4   7   2     1.83     2.70     0.41 o
       309    6   2  -8   1     0.02    -0.07     0.22 <
       309    5   1   8   2     0.02    -0.07     0.22 <
       310    6   2  -8   3     0.02    -0.15     0.29 <
       310    5   3   8   2     0.02    -0.15     0.29 <
       311    6   2  -9   2     0.48     0.64     0.35 <
       311    5   2   9   2     0.48     0.64     0.35 <
       312    6   2 -10   1     0.01     0.29     0.38 <
       312    5   1  10   2     0.01     0.29     0.38 <
       313    6   2 -11   2     0.02     0.07     0.51 <
       313    5   2  11   2     0.02     0.07     0.51 <
       314    6   3   0   4     0.89     0.53     0.22 <
       314    5   4   0   3     0.89     0.53     0.22 <
       315    6   3   0   6     1.16     1.04     0.43 <
       315    5   6   0   3     1.16     1.04     0.43 <
       316    6   3  -1   1    21.81    34.06     3.52 o
       316    5   1   1   3    21.81    34.06     3.52 o
       317    6   3  -2   2     0.37     0.34     0.18 <
       317    5   2   2   3     0.37     0.34     0.18 <
       318    6   3  -2   4     1.23     1.15     0.26 o
       318    5   4   2   3     1.23     1.15     0.26 o
       319    6   3  -2   6     0.56     0.18     0.44 <
       319    5   6   2   3     0.56     0.18     0.44 <
       320    6   3  -3   7     1.81     1.88     0.66 <
       320    5   7   3   3     1.81     1.88     0.66 <
       321    6   3  -4   2     0.29     0.33     0.18 <
       321    5   2   4   3     0.29     0.33     0.18 <
       322    6   3  -4   4     0.23     0.21     0.29 <
       322    5   4   4   3     0.23     0.21     0.29 <
       323    6   3  -4   6     0.38     0.25     0.55 <
       323    5   6   4   3     0.38     0.25     0.55 <
       324    6   3  -5   3     4.07     3.02     0.44 o
       324    5   3   5   3     4.07     3.02     0.44 o
       325    6   3  -6   2     0.04     0.10     0.28 <
       325    5   2   6   3     0.04     0.10     0.28 <
       326    6   3  -6   4     0.13     0.10     0.27 <
       326    5   4   6   3     0.13     0.10     0.27 <
       327    6   3  -7   1     1.37     1.62     0.26 o
       327    5   1   7   3     1.37     1.62     0.26 o
       328    6   3  -7   3     2.59     4.18     0.40 o
       328    5   3   7   3     2.59     4.18     0.40 o
       329    6   3  -8   2     0.02    -0.12     0.40 <
       329    5   2   8   3     0.02    -0.12     0.40 <
       330    6   3  -9   1     0.58     1.36     0.39 o
       330    5   1   9   3     0.58     1.36     0.39 o
       331    6   4   0   3     0.81     0.49     0.25 <
       331    5   3   0   4     0.81     0.49     0.25 <
       332    6   4   0   5     0.17     0.21     0.25 <
       332    5   5   0   4     0.17     0.21     0.25 <
       333    6   4  -2   3     1.12     1.27     0.37 o
       333    5   3   2   4     1.12     1.27     0.37 o
       334    6   4  -2   5     0.16     0.08     0.29 <
       334    5   5   2   4     0.16     0.08     0.29 <
       335    6   4  -3   6     2.05     2.35     0.56 o
       335    5   6   3   4     2.05     2.35     0.56 o
       336    6   4  -4   1     1.07     1.38     0.45 o
       336    5   1   4   4     1.07     1.38     0.45 o
       337    6   4  -4   3     0.21     0.33     0.31 <
       337    5   3   4   4     0.21     0.33     0.31 <
       338    6   4  -4   5     0.11     0.16     0.35 <
       338    5   5   4   4     0.11     0.16     0.35 <
       339    6   4  -5   2     2.36     1.85     0.36 o
       339    5   2   5   4     2.36     1.85     0.36 o
       340    6   4  -6   1     0.11    -0.27     0.34 <
       340    5   1   6   4     0.11    -0.27     0.34 <
       341    6   4  -6   3     0.12    -0.06     0.40 <
       341    5   3   6   4     0.12    -0.06     0.40 <
       342    6   4  -7   2     1.94     2.43     0.43 o
       342    5   2   7   4     1.94     2.43     0.43 o
       343    6   4  -8   1     0.02     0.04     0.44 <
       343    5   1   8   4     0.02     0.04     0.44 <
       344    6   5   0   4     0.18     0.09     0.30 <
       344    5   4   0   5     0.18     0.09     0.30 <
       345    6   5  -2   2     0.09     0.25     0.40 <
       345    5   2   2   5     0.09     0.25     0.40 <
       346    6   5  -2   4     0.14     0.04     0.27 <
       346    5   4   2   5     0.14     0.04     0.27 <
       347    6   5  -3   5     3.07     2.29     0.39 o
       347    5   5   3   5     3.07     2.29     0.39 o
       348    6   5  -4   2     0.08     0.09     0.49 <
       348    5   2   4   5     0.08     0.09     0.49 <
       349    6   5  -4   4     0.12    -0.10     0.33 <
       349    5   4   4   5     0.12    -0.10     0.33 <
       350    6   5  -4   6     0.09    -0.16     0.46 <
       350    5   6   4   5     0.09    -0.16     0.46 <
       351    6   5  -5   1     3.05     3.83     0.75 o
       351    5   1   5   5     3.05     3.83     0.75 o
       352    6   5  -5   3     3.55     4.62     0.82 o
       352    5   3   5   5     3.55     4.62     0.82 o
       353    6   6   0   3     1.06     0.69     0.47 <
       353    5   3   0   6     1.06     0.69     0.47 <
       354    6   6  -2   3     0.50     0.71     0.51 <
       354    5   3   2   6     0.50     0.71     0.51 <
       355    6   6  -3   2     2.32     3.58     0.72 o
       355    5   2   3   6     2.32     3.58     0.72 o
       356    6   6  -3   4     2.10     3.40     0.64 o
       356    5   4   3   6     2.10     3.40     0.64 o
       357    6   6  -4   3     0.35     0.44     0.49 <
       357    5   3   4   6     0.35     0.44     0.49 <
       358    6   6  -4   5     0.08    -0.01     0.50 <
       358    5   5   4   6     0.08    -0.01     0.50 <
       359    6   7  -3   3     1.78     2.60     0.81 o
       359    5   3   3   7     1.78     2.60     0.81 o
       360    6   2   5   0     1.21     1.54     0.23 o
       361    6   2   7   0     1.88     1.53     0.24 o
       362    6   2   9   0     0.09     0.16     0.47 <


data_NBT-0.048BT_5.0GPa

# Chemical data
_chemical_formula_analytical             '(Na0.5 Bi0.5)0.952(2) Ba0.048(2) Ti O3'
_chemical_formula_sum                    'Na0.5 Bi0.5 Ti O3'
_chemical_formula_weight                 211.9


# Unit cell
_cell_formula_units_Z                    4
_cell_length_a                           5.4163(3)
_cell_length_b                           7.6598(4)
_cell_length_c                           5.4163(3)
_cell_angle_alpha                        90
_cell_angle_beta                         90
_cell_angle_gamma                        90
_cell_volume                             224.71(3)
_cell_measurement_temperature            293
_cell_measurement_pressure		 4970000(110000)

_cell_measurement_reflns_used   	326
_cell_measurement_theta_min     	2.6500
_cell_measurement_theta_max     	14.9680           

# Experimental details
_diffrn_ambient_temperature              293
_diffrn_ambient_pressure                 4970000(110000)
_diffrn_radiation_probe                  x-ray
_diffrn_radiation_type                   'synchrotron'
_diffrn_radiation_wavelength             0.35424
_diffrn_measurement_device               'Huber four-circle Kappa diffractometer'
_diffrn_measurement_device_type          'Huber four-circle Kappa diffractometer'

_exptl_crystal_description               'cut parallel to pseudocubic {100}'
_exptl_crystal_colour			 colourless
_exptl_crystal_size_max                  0.11
_exptl_crystal_size_mid                  0.10
_exptl_crystal_size_min                  0.04
_exptl_crystal_density_diffrn            6.2624            
_exptl_crystal_F_000                     372
_exptl_absorpt_coefficient_mu            7.024           
_exptl_absorpt_correction_type           multi-scan
_exptl_absorpt_process_details
;
CrysAlisPro 1.171.43.66a (Rigaku Oxford Diffraction, 2023)
Empirical absorption correction using spherical harmonics,
implemented in SCALE3 ABSPACK scaling algorithm.
;
_oxdiff_exptl_absorpt_empirical_full_min           0.812
_oxdiff_exptl_absorpt_empirical_full_max           1.576
_oxdiff_exptl_absorpt_empirical_details
;
Empirical correction (ABSPACK) includes:
- Absorption correction using spherical harmonics
- Frame scaling
- Detector area scaling
;
_exptl_absorpt_correction_T_min                   0.52586
_exptl_absorpt_correction_T_max                   1.00000         

_diffrn_detector                        'Hybrid Pixel Array Detector, Pilatus 1M CeTe'
_diffrn_detector_area_resol_mean        5.8140
_diffrn_orient_matrix_UB_11      	-0.0080723000
_diffrn_orient_matrix_UB_12      	-0.0122700000
_diffrn_orient_matrix_UB_13      	-0.0439030000
_diffrn_orient_matrix_UB_21      	-0.0143786000
_diffrn_orient_matrix_UB_22      	-0.0415794000
_diffrn_orient_matrix_UB_23       	0.0142217000
_diffrn_orient_matrix_UB_31      	-0.0431792000
_diffrn_orient_matrix_UB_32       	0.0161068000
_diffrn_orient_matrix_UB_33       	0.0033629000    	
_diffrn_measurement_method	 	'phi scans'
_diffrn_reflns_number                    627
_diffrn_reflns_theta_min                 2.3
_diffrn_reflns_theta_max                 15.47
_diffrn_reflns_theta_full                9.96
_diffrn_measured_fraction_theta_max      0.53
_diffrn_measured_fraction_theta_full     0.76     
_diffrn_reflns_av_R_equivalents          0.0051
_diffrn_reflns_av_unetI/netI             0.0087             
_diffrn_reflns_limit_h_min               -7
_diffrn_reflns_limit_h_max               7
_diffrn_reflns_limit_k_min               -10
_diffrn_reflns_limit_k_max               10
_diffrn_reflns_limit_l_min               -7
_diffrn_reflns_limit_l_max               7               


# Symmetry information
_symmetry_cell_setting                   orthorhombic
_symmetry_space_group_name_H-M           'P n m a'
_symmetry_space_group_name_Hall          '-P -2xabc;-2yb;-2zac'
loop_
 _space_group_symop_id
 _space_group_symop_operation_xyz
 1   x,y,z
 2   -x+1/2,-y,z+1/2
 3   -x,y+1/2,-z
 4   x+1/2,-y+1/2,-z+1/2
 5   -x,-y,-z
 6   x+1/2,y,-z+1/2
 7   x,-y+1/2,z
 8   -x+1/2,y+1/2,z+1/2

loop_
 _twin_individual_id
 _twin_individual_mass_fraction_refined
 _twin_individual_twin_matrix_11
 _twin_individual_twin_matrix_12
 _twin_individual_twin_matrix_13
 _twin_individual_twin_matrix_21
 _twin_individual_twin_matrix_22
 _twin_individual_twin_matrix_23
 _twin_individual_twin_matrix_31
 _twin_individual_twin_matrix_32
 _twin_individual_twin_matrix_33
1 0.199(17)
1 0 0
0 1 0
0 0 1
2 0.169(11)
0 0 -1
0 -1 0
-1 0 0
3 0.199(7)
0.5 -1 0.5
-0.5 0 0.5
-0.5 -1 -0.5
4 0.257(7)
0.5 1 0.5
0.5 0 -0.5
-0.5 1 -0.5
5 0.027(6)
-0.5 -1 0.5
0.5 0 0.5
-0.5 1 0.5
6 0.149(5)
0.5 1 -0.5
0.5 0 0.5
0.5 -1 -0.5


# refinement details
_reflns_number_total                     351
_reflns_number_gt                        226                      
_reflns_threshold_expression             'I>3\s(I)'

_refine_ls_structure_factor_coef         Fsqd
_refine_ls_R_factor_gt                   0.0471
_refine_ls_wR_factor_gt                  0.1322
_refine_ls_R_factor_all                  0.0584
_refine_ls_wR_factor_ref                 0.1479
_refine_ls_goodness_of_fit_ref           1.00
_refine_ls_goodness_of_fit_gt            1.13          
_refine_ls_number_reflns                 351
_refine_ls_number_parameters             20
_refine_ls_number_restraints             0
_refine_ls_number_constraints            6         
_refine_ls_weighting_scheme              sigma
_refine_ls_weighting_details             'w=1/(\s^2^(I)+0.0100000007I^2^)'
_refine_ls_shift/su_max                  0.0005
_refine_ls_shift/su_mean                 0.0002
_refine_diff_density_max                 1.30
_refine_diff_density_min                 -0.88             
_refine_ls_extinction_method             'none'

loop_
 _atom_type_symbol
 _atom_type_scat_dispersion_real
 _atom_type_scat_dispersion_imag
 _atom_type_scat_source
 _atom_type_scat_Cromer_Mann_a1
 _atom_type_scat_Cromer_Mann_b1
 _atom_type_scat_Cromer_Mann_a2
 _atom_type_scat_Cromer_Mann_b2
 _atom_type_scat_Cromer_Mann_a3
 _atom_type_scat_Cromer_Mann_b3
 _atom_type_scat_Cromer_Mann_a4
 _atom_type_scat_Cromer_Mann_b4
 _atom_type_scat_Cromer_Mann_c
 Bi  -0.6871  3.4563
 'International Tables Vol C tables 4.2.6.8 and 6.1.1.4'
33.3689 0.704 12.951 2.9238 16.5877 8.7937 6.4692 48.0093 13.5782
 Na   0.0055  0.0056
 'International Tables Vol C tables 4.2.6.8 and 6.1.1.4'
4.7626 3.285 3.1736 8.8422 1.2674 0.3136 1.1128 129.423996 0.676
 O    0.0004  0.0013
 'International Tables Vol C tables 4.2.6.8 and 6.1.1.4'
3.0485 13.2771 2.2868 5.7011 1.5463 0.3239 0.867 32.908901 0.2508
 Ti   0.0951  0.1155
 'International Tables Vol C tables 4.2.6.8 and 6.1.1.4'
9.7595 7.8508 7.3558 0.5 1.6991 35.633801 1.9021 116.105003 1.2807

_computing_data_collection		 'spec'
_computing_cell_refinement     		 'CrysAlisPro 1.171.43.66a (Rigaku OD, 2023)'
_computing_data_reduction      		 'CrysAlisPro 1.171.43.66a (Rigaku OD, 2023)'
_computing_structure_solution            JANA2006
_computing_structure_refinement          JANA2006


# Structural data
loop_
 _atom_site_label
 _atom_site_type_symbol
 _atom_site_fract_x
 _atom_site_fract_y
 _atom_site_fract_z
 _atom_site_adp_type
 _atom_site_U_iso_or_equiv
 _atom_site_site_symmetry_multiplicity
 _atom_site_occupancy
 _atom_site_calc_flag
  Ti1 Ti 0.5 0.5 0 Uiso 0.0137(6) 4 1 d
  Bi1 Bi -0.5189(2) 0.75 0.4981(3) Uani 0.0314(7) 4 0.5 d
  Na1 Na -0.5189(2) 0.75 0.4981(3) Uani 0.0314(7) 4 0.5 d 
  O1 O -0.7781(13) -0.0266(9) 0.2226(13) Uiso 0.0206(13) 8 1 d
  O2 O -0.5061(14) 0.25 1.056(2) Uiso 0.025(2) 4 1 d
loop_
 _atom_site_aniso_label
 _atom_site_aniso_type_symbol
 _atom_site_aniso_U_11
 _atom_site_aniso_U_22
 _atom_site_aniso_U_33
 _atom_site_aniso_U_12
 _atom_site_aniso_U_13
 _atom_site_aniso_U_23
 Bi1 Bi 0.0279(9) 0.0360(13) 0.0303(13) 0 0.0001(3) 0
 Na1 Na 0.0279(9) 0.0360(13) 0.0303(13) 0 0.0001(3) 0


# molecular geometry
loop_
 _geom_bond_atom_site_label_1
 _geom_bond_atom_site_label_2
 _geom_bond_site_symmetry_1
 _geom_bond_site_symmetry_2
 _geom_bond_distance
  Ti1 Ti1 . 2_564 3.8299(4)
  Ti1 Ti1 . 2_565 3.8299(4)
  Ti1 Ti1 . 2_664 3.8299(4)
  Ti1 Ti1 . 2_665 3.8299(4)
  Ti1 Ti1 . 3_645 3.8299(4)
  Ti1 Ti1 . 3_655 3.8299(4)
  Ti1 Bi1 . 1_654 3.3266(13)
  Ti1 Bi1 . 1_655 3.3101(13)
  Ti1 Bi1 . 2_464 3.2339(9)
  Ti1 Bi1 . 2_564 3.4008(10)
  Ti1 Bi1 . 3_545 3.3101(13)
  Ti1 Bi1 . 3_546 3.3266(13)
  Ti1 Bi1 . 4_565 3.4008(10)
  Ti1 Bi1 . 4_665 3.2339(9)
  Ti1 Na1 . 1_654 3.3266(13)
  Ti1 Na1 . 1_655 3.3101(13)
  Ti1 Na1 . 2_464 3.2339(9)
  Ti1 Na1 . 2_564 3.4008(10)
  Ti1 Na1 . 3_545 3.3101(13)
  Ti1 Na1 . 3_546 3.3266(13)
  Ti1 Na1 . 4_565 3.4008(10)
  Ti1 Na1 . 4_665 3.2339(9)
  Ti1 O1 . 3_555 1.940(7)
  Ti1 O1 . 4_655 1.935(7)
  Ti1 O1 . 7_655 1.940(7)
  Ti1 O1 . 8_454 1.935(7)
  Ti1 O2 . 1_654 1.9394(18)
  Ti1 O2 . 3_556 1.9394(18)
  Bi1 Bi1 . 3_446 3.8354(4)
  Bi1 Bi1 . 3_456 3.8354(4)
  Bi1 Bi1 . 4_465 3.8157(19)
  Bi1 Bi1 . 4_466 3.8442(19)
  Bi1 Bi1 . 4_565 3.8157(19)
  Bi1 Bi1 . 4_566 3.8442(19)
  Bi1 Na1 . . 0
  Bi1 Na1 . 3_446 3.8354(4)
  Bi1 Na1 . 3_456 3.8354(4)
  Bi1 Na1 . 4_465 3.8157(19)
  Bi1 Na1 . 4_466 3.8442(19)
  Bi1 Na1 . 4_565 3.8157(19)
  Bi1 Na1 . 4_566 3.8442(19)
  Bi1 O1 . 1_565 2.670(7)
  Bi1 O1 . 2_365 2.679(7)
  Bi1 O1 . 3_456 3.060(7)
  Bi1 O1 . 4_555 2.462(7)
  Bi1 O1 . 5_466 3.060(7)
  Bi1 O1 . 6_565 2.462(7)
  Bi1 O1 . 7_555 2.670(7)
  Bi1 O1 . 8_355 2.679(7)
  Bi1 O2 . 2_364 2.592(7)
  Bi1 O2 . 2_464 2.861(7)
  Bi1 O2 . 3_456 3.007(12)
  Bi1 O2 . 3_457 2.417(12)
  Na1 Na1 . 2_364 5.3171(14)
  Na1 Na1 . 2_365 5.3171(14)
  Na1 Na1 . 2_374 5.3171(14)
  Na1 Na1 . 2_375 5.3171(14)
  Na1 Na1 . 3_446 3.8354(4)
  Na1 Na1 . 3_456 3.8354(4)
  Na1 Na1 . 4_465 3.8157(19)
  Na1 Na1 . 4_466 3.8442(19)
  Na1 Na1 . 4_565 3.8157(19)
  Na1 Na1 . 4_566 3.8442(19)
  Na1 O1 . 1_565 2.670(7)
  Na1 O1 . 2_365 2.679(7)
  Na1 O1 . 3_456 3.060(7)
  Na1 O1 . 4_555 2.462(7)
  Na1 O1 . 5_466 3.060(7)
  Na1 O1 . 6_565 2.462(7)
  Na1 O1 . 7_555 2.670(7)
  Na1 O1 . 8_355 2.679(7)
  Na1 O2 . 2_364 2.592(7)
  Na1 O2 . 2_464 2.861(7)
  Na1 O2 . 3_456 3.007(12)
  Na1 O2 . 3_457 2.417(12)

# structrue-factor list
loop_
 _twin_refln_datum_id
 _twin_refln_individual_id
 _twin_refln_index_h
 _twin_refln_index_k
 _twin_refln_index_l
 _twin_refln_F_squared_calc
 _twin_refln_F_squared_meas
 _twin_refln_F_squared_sigma
 _twin_refln_include_status
         1    6   2   2   0 15223.90 17693.70    50.07 o
         1    5   0  -2   2 15223.90 17693.70    50.07 o
         1    4   2   2   0 15223.90 17693.70    50.07 o
         1    3   0  -2   2 15223.90 17693.70    50.07 o
         1    2   0  -2  -2 15223.90 17693.70    50.07 o
         1    1   2   2   0 15223.90 17693.70    50.07 o
         2    6   2   0   2 46116.10 55001.30    79.34 o
         2    5   2   0   2 46116.10 55001.30    79.34 o
         2    4   2   0  -2 46116.10 55001.30    79.34 o
         2    3  -2   0   2 46116.10 55001.30    79.34 o
         2    2   0  -4   0 46116.10 55001.30    79.34 o
         2    1   0   4   0 46116.10 55001.30    79.34 o
         3    6   3   2   1 19236.20 21959.60    57.09 o
         3    5   1  -2   3 19236.20 21959.60    57.09 o
         3    4   3   2  -1 19236.20 21959.60    57.09 o
         3    3  -1  -2   3 19236.20 21959.60    57.09 o
         3    2   0  -4  -2 19236.20 21959.60    57.09 o
         3    1   2   4   0 19236.20 21959.60    57.09 o
         4    6   4   4   0 11936.20 13890.10    64.45 o
         4    5   0  -4   4 11936.20 13890.10    64.45 o
         4    4   4   4   0 11936.20 13890.10    64.45 o
         4    3   0  -4   4 11936.20 13890.10    64.45 o
         4    2   0  -4  -4 11936.20 13890.10    64.45 o
         4    1   4   4   0 11936.20 13890.10    64.45 o
         5    1   2   5   0    39.43    35.89     4.82 o
         6    6   3   0   3  1773.03  1887.33    17.38 o
         6    5   3   0   3  1773.03  1887.33    17.38 o
         6    4   3   0  -3  1773.03  1887.33    17.38 o
         6    3  -3   0   3  1773.03  1887.33    17.38 o
         6    2   0  -6   0  1773.03  1887.33    17.38 o
         6    1   0   6   0  1773.03  1887.33    17.38 o
         7    6   4   2   2  2488.24  2536.21    21.77 o
         7    5   2  -2   4  2488.24  2536.21    21.77 o
         7    4   4   2  -2  2488.24  2536.21    21.77 o
         7    3  -2  -2   4  2488.24  2536.21    21.77 o
         7    2   0  -6  -2  2488.24  2536.21    21.77 o
         7    1   2   6   0  2488.24  2536.21    21.77 o
         8    6   5   4   1   349.83   385.85    12.56 o
         8    5   1  -4   5   349.83   385.85    12.56 o
         8    4   5   4  -1   349.83   385.85    12.56 o
         8    3  -1  -4   5   349.83   385.85    12.56 o
         8    2   0  -6  -4   349.83   385.85    12.56 o
         8    1   4   6   0   349.83   385.85    12.56 o
         9    1   2   7   0    54.55    50.85     8.11 o
        10    1   4   7   0    28.63    25.04     7.31 o
        11    6   4   0   4  6898.87  7178.71    37.77 o
        11    5   4   0   4  6898.87  7178.71    37.77 o
        11    4   4   0  -4  6898.87  7178.71    37.77 o
        11    3  -4   0   4  6898.87  7178.71    37.77 o
        11    2   0  -8   0  6898.87  7178.71    37.77 o
        11    1   0   8   0  6898.87  7178.71    37.77 o
        12    6   5   2   3  4808.23  5497.50    34.51 o
        12    5   3  -2   5  4808.23  5497.50    34.51 o
        12    4   5   2  -3  4808.23  5497.50    34.51 o
        12    3  -3  -2   5  4808.23  5497.50    34.51 o
        12    2   0  -8  -2  4808.23  5497.50    34.51 o
        12    1   2   8   0  4808.23  5497.50    34.51 o
        13    6   6   4   2  2731.51  2534.39    30.41 o
        13    5   2  -4   6  2731.51  2534.39    30.41 o
        13    4   6   4  -2  2731.51  2534.39    30.41 o
        13    3  -2  -4   6  2731.51  2534.39    30.41 o
        13    2   0  -8  -4  2731.51  2534.39    30.41 o
        13    1   4   8   0  2731.51  2534.39    30.41 o
        14    1   2   9   0     4.09     4.16     5.98 <
        15    1   4   9   0    42.17    38.98    13.05 <
        16    6  -6  -4  -4  1207.01  1112.35    29.92 o
        16    5  -4   4  -6  1207.01  1112.35    29.92 o
        16    4  -7  -2   3  1207.01  1112.35    29.92 o
        16    3   3   2  -7  1207.01  1112.35    29.92 o
        16    2  -1  10   3  1207.01  1112.35    29.92 o
        16    1  -3 -10   1  1207.01  1112.35    29.92 o
        17    6  -5  -2  -5  1724.78  1279.97    23.25 o
        17    5  -5   2  -5  1724.78  1279.97    23.25 o
        17    4  -6   0   4  1724.78  1279.97    23.25 o
        17    3   4   0  -6  1724.78  1279.97    23.25 o
        17    2  -1  10   1  1724.78  1279.97    23.25 o
        17    1  -1 -10   1  1724.78  1279.97    23.25 o
        18    6  -6  -5  -3     7.03    18.16     8.61 <
        18    5  -3   5  -6     7.03    18.16     8.61 <
        18    4  -7  -3   2     7.03    18.16     8.61 <
        18    3   2   3  -7     7.03    18.16     8.61 <
        18    2  -1   9   4     7.03    18.16     8.61 <
        18    1  -4  -9   1     7.03    18.16     8.61 <
        19    6  -5  -3  -4    27.53    39.62     8.72 o
        19    5  -4   3  -5    27.53    39.62     8.72 o
        19    4  -6  -1   3    27.53    39.62     8.72 o
        19    3   3   1  -6    27.53    39.62     8.72 o
        19    2  -1   9   2    27.53    39.62     8.72 o
        19    1  -2  -9   1    27.53    39.62     8.72 o
        20    6  -5  -4  -3    97.83   186.05     9.41 o
        20    5  -3   4  -5    97.83   186.05     9.41 o
        20    4  -6  -2   2    97.83   186.05     9.41 o
        20    3   2   2  -6    97.83   186.05     9.41 o
        20    2  -1   8   3    97.83   186.05     9.41 o
        20    1  -3  -8   1    97.83   186.05     9.41 o
        21    6  -5  -5  -2    27.69    39.68    11.00 o
        21    5  -2   5  -5    27.69    39.68    11.00 o
        21    4  -6  -3   1    27.69    39.68    11.00 o
        21    3   1   3  -6    27.69    39.68    11.00 o
        21    2  -1   7   4    27.69    39.68    11.00 o
        21    1  -4  -7   1    27.69    39.68    11.00 o
        22    6  -4  -3  -3    30.51    31.24     5.23 o
        22    5  -3   3  -4    30.51    31.24     5.23 o
        22    4  -5  -1   2    30.51    31.24     5.23 o
        22    3   2   1  -5    30.51    31.24     5.23 o
        22    2  -1   7   2    30.51    31.24     5.23 o
        22    1  -2  -7   1    30.51    31.24     5.23 o
        23    6  -4  -4  -2  6525.40  7081.78    42.74 o
        23    5  -2   4  -4  6525.40  7081.78    42.74 o
        23    4  -5  -2   1  6525.40  7081.78    42.74 o
        23    3   1   2  -5  6525.40  7081.78    42.74 o
        23    2  -1   6   3  6525.40  7081.78    42.74 o
        23    1  -3  -6   1  6525.40  7081.78    42.74 o
        24    6  -3  -2  -3 10269.30 11363.70    62.37 o
        24    5  -3   2  -3 10269.30 11363.70    62.37 o
        24    4  -4   0   2 10269.30 11363.70    62.37 o
        24    3   2   0  -4 10269.30 11363.70    62.37 o
        24    2  -1   6   1 10269.30 11363.70    62.37 o
        24    1  -1  -6   1 10269.30 11363.70    62.37 o
        25    6  -4  -5  -1    27.98    43.03     7.33 o
        25    5  -1   5  -4    27.98    43.03     7.33 o
        25    3   0   3  -5    27.98    43.03     7.33 o
        25    2  -1   5   4    27.98    43.03     7.33 o
        25    1  -4  -5   1    27.98    43.03     7.33 o
        26    6  -3  -3  -2   112.99   105.20     5.89 o
        26    5  -2   3  -3   112.99   105.20     5.89 o
        26    4  -4  -1   1   112.99   105.20     5.89 o
        26    3   1   1  -4   112.99   105.20     5.89 o
        26    2  -1   5   2   112.99   105.20     5.89 o
        26    1  -2  -5   1   112.99   105.20     5.89 o
        27    6  -3  -4  -1  1144.19  1115.90    16.95 o
        27    5  -1   4  -3  1144.19  1115.90    16.95 o
        27    4  -4  -2   0  1144.19  1115.90    16.95 o
        27    3   0   2  -4  1144.19  1115.90    16.95 o
        27    2  -1   4   3  1144.19  1115.90    16.95 o
        27    1  -3  -4   1  1144.19  1115.90    16.95 o
        28    6  -2  -2  -2  2274.23  2349.38    25.35 o
        28    5  -2   2  -2  2274.23  2349.38    25.35 o
        28    4  -3   0   1  2274.23  2349.38    25.35 o
        28    3   1   0  -3  2274.23  2349.38    25.35 o
        28    2  -1   4   1  2274.23  2349.38    25.35 o
        28    1  -1  -4   1  2274.23  2349.38    25.35 o
        29    5   0   5  -3    86.54    99.59     7.77 o
        29    4  -4  -3  -1    86.54    99.59     7.77 o
        29    3  -1   3  -4    86.54    99.59     7.77 o
        29    2  -1   3   4    86.54    99.59     7.77 o
        29    1  -4  -3   1    86.54    99.59     7.77 o
        30    6  -2  -3  -1    91.41    88.94     6.76 o
        30    5  -1   3  -2    91.41    88.94     6.76 o
        30    3   0   1  -3    91.41    88.94     6.76 o
        30    2  -1   3   2    91.41    88.94     6.76 o
        30    1  -2  -3   1    91.41    88.94     6.76 o
        31    6  -3  -6   1  6483.98  7108.83    49.15 o
        31    5   1   6  -3  6483.98  7108.83    49.15 o
        31    4  -4  -4  -2  6483.98  7108.83    49.15 o
        31    3  -2   4  -4  6483.98  7108.83    49.15 o
        31    2  -1   2   5  6483.98  7108.83    49.15 o
        31    1  -5  -2   1  6483.98  7108.83    49.15 o
        32    6  -2  -4   0 19494.30 21874.70    66.24 o
        32    5   0   4  -2 19494.30 21874.70    66.24 o
        32    4  -3  -2  -1 19494.30 21874.70    66.24 o
        32    3  -1   2  -3 19494.30 21874.70    66.24 o
        32    2  -1   2   3 19494.30 21874.70    66.24 o
        32    1  -3  -2   1 19494.30 21874.70    66.24 o
        33    6  -1  -2  -1 34768.50 35487.00    59.87 o
        33    5  -1   2  -1 34768.50 35487.00    59.87 o
        33    4  -2   0   0 34768.50 35487.00    59.87 o
        33    3   0   0  -2 34768.50 35487.00    59.87 o
        33    2  -1   2   1 34768.50 35487.00    59.87 o
        33    1  -1  -2   1 34768.50 35487.00    59.87 o
        34    6  -2  -5   1   123.18   125.29     7.85 o
        34    5   1   5  -2   123.18   125.29     7.85 o
        34    4  -3  -3  -2   123.18   125.29     7.85 o
        34    3  -2   3  -3   123.18   125.29     7.85 o
        34    2  -1   1   4   123.18   125.29     7.85 o
        34    1  -4  -1   1   123.18   125.29     7.85 o
        35    5   0   3  -1   170.22   162.66     5.60 o
        35    4  -2  -1  -1   170.22   162.66     5.60 o
        35    3  -1   1  -2   170.22   162.66     5.60 o
        35    2  -1   1   2   170.22   162.66     5.60 o
        35    1  -2  -1   1   170.22   162.66     5.60 o
        36    6  -2  -6   2   849.98  1021.93    29.05 o
        36    5   2   6  -2   849.98  1021.93    29.05 o
        36    4  -3  -4  -3   849.98  1021.93    29.05 o
        36    3  -3   4  -3   849.98  1021.93    29.05 o
        36    2  -1   0   5   849.98  1021.93    29.05 o
        36    1  -5   0   1   849.98  1021.93    29.05 o
        37    6  -1  -4   1  2269.33  2348.17    21.95 o
        37    5   1   4  -1  2269.33  2348.17    21.95 o
        37    4  -2  -2  -2  2269.33  2348.17    21.95 o
        37    3  -2   2  -2  2269.33  2348.17    21.95 o
        37    2  -1   0   3  2269.33  2348.17    21.95 o
        37    1  -3   0   1  2269.33  2348.17    21.95 o
        38    6   0  -2   0  4412.34  5116.34    20.56 o
        38    5   0   2   0  4412.34  5116.34    20.56 o
        38    4  -1   0  -1  4412.34  5116.34    20.56 o
        38    3  -1   0  -1  4412.34  5116.34    20.56 o
        38    2  -1   0   1  4412.34  5116.34    20.56 o
        38    1  -1   0   1  4412.34  5116.34    20.56 o
        39    2  -1   0  -4    65.87    66.47     9.10 o
        39    1   4   0   1    65.87    66.47     9.10 o
        40    6  -1  -5   2   106.83   114.15     6.93 o
        40    5   2   5  -1   106.83   114.15     6.93 o
        40    4  -2  -3  -3   106.83   114.15     6.93 o
        40    3  -3   3  -2   106.83   114.15     6.93 o
        40    2  -1  -1   4   106.83   114.15     6.93 o
        40    1  -4   1   1   106.83   114.15     6.93 o
        41    6   0  -3   1   248.41   232.43     5.52 o
        41    4  -1  -1  -2   248.41   232.43     5.52 o
        41    3  -2   1  -1   248.41   232.43     5.52 o
        41    2  -1  -1   2   248.41   232.43     5.52 o
        41    1  -2   1   1   248.41   232.43     5.52 o
        42    2  -1  -1  -1   121.77   104.56     3.75 o
        42    1   1   1   1   121.77   104.56     3.75 o
        43    2  -1  -1  -3   381.87   358.21     8.17 o
        43    1   3   1   1   381.87   358.21     8.17 o
        44    6   0  -4   2 19630.10 21995.40    58.79 o
        44    5   2   4   0 19630.10 21995.40    58.79 o
        44    4  -1  -2  -3 19630.10 21995.40    58.79 o
        44    3  -3   2  -1 19630.10 21995.40    58.79 o
        44    2  -1  -2   3 19630.10 21995.40    58.79 o
        44    1  -3   2   1 19630.10 21995.40    58.79 o
        45    6   1  -2   1 34720.10 35475.40    41.35 o
        45    5   1   2   1 34720.10 35475.40    41.35 o
        45    4   0   0  -2 34720.10 35475.40    41.35 o
        45    3  -2   0   0 34720.10 35475.40    41.35 o
        45    2  -1  -2   1 34720.10 35475.40    41.35 o
        45    1  -1   2   1 34720.10 35475.40    41.35 o
        46    2  -1  -2  -2    50.96    50.45     4.10 o
        46    1   2   2   1    50.96    50.45     4.10 o
        47    2  -1  -2  -4    39.68    32.40     4.79 o
        47    1   4   2   1    39.68    32.40     4.79 o
        48    6   0  -5   3   118.50   102.02     8.72 o
        48    4  -1  -3  -4   118.50   102.02     8.72 o
        48    3  -4   3  -1   118.50   102.02     8.72 o
        48    2  -1  -3   4   118.50   102.02     8.72 o
        48    1  -4   3   1   118.50   102.02     8.72 o
        49    6   1  -3   2   105.77   105.34     5.28 o
        49    5   2   3   1   105.77   105.34     5.28 o
        49    4   0  -1  -3   105.77   105.34     5.28 o
        49    2  -1  -3   2   105.77   105.34     5.28 o
        49    1  -2   3   1   105.77   105.34     5.28 o
        50    2  -1  -3  -1   130.71    99.62     6.27 o
        50    1   1   3   1   130.71    99.62     6.27 o
        51    2  -1  -3  -3   220.35   236.41    12.56 o
        51    1   3   3   1   220.35   236.41    12.56 o
        52    2  -1  -3  -5   249.41   262.69    12.21 o
        52    1   5   3   1   249.41   262.69    12.21 o
        53    6   3   0   1  2195.51  2294.37    20.68 o
        53    5   1   0   3  2195.51  2294.37    20.68 o
        53    4   2   2  -2  2195.51  2294.37    20.68 o
        53    3  -2  -2   2  2195.51  2294.37    20.68 o
        53    2  -1  -4  -1  2195.51  2294.37    20.68 o
        53    1   1   4   1  2195.51  2294.37    20.68 o
        54    2  -1  -4  -2    14.00    12.16     3.03 o
        54    1   2   4   1    14.00    12.16     3.03 o
        55    2  -1  -4  -4    21.61    21.97     9.21 <
        55    1   4   4   1    21.61    21.97     9.21 <
        56    6   2  -3   3   132.06   140.11     5.31 o
        56    5   3   3   2   132.06   140.11     5.31 o
        56    4   1  -1  -4   132.06   140.11     5.31 o
        56    3  -4   1   1   132.06   140.11     5.31 o
        56    2  -1  -5   2   132.06   140.11     5.31 o
        56    1  -2   5   1   132.06   140.11     5.31 o
        57    2  -1  -5  -1    25.80    26.85     3.75 o
        57    1   1   5   1    25.80    26.85     3.75 o
        58    6   4   1   1   123.18   128.79     8.29 o
        58    5   1  -1   4   123.18   128.79     8.29 o
        58    4   3   3  -2   123.18   128.79     8.29 o
        58    3  -2  -3   3   123.18   128.79     8.29 o
        58    2  -1  -5  -2   123.18   128.79     8.29 o
        58    1   2   5   1   123.18   128.79     8.29 o
        59    2  -1  -5  -3   179.09   200.75     9.27 o
        59    1   3   5   1   179.09   200.75     9.27 o
        60    6   2  -4   4  6667.43  7097.89    40.66 o
        60    5   4   4   2  6667.43  7097.89    40.66 o
        60    4   1  -2  -5  6667.43  7097.89    40.66 o
        60    3  -5   2   1  6667.43  7097.89    40.66 o
        60    2  -1  -6   3  6667.43  7097.89    40.66 o
        60    1  -3   6   1  6667.43  7097.89    40.66 o
        61    6   4   0   2 10308.10 10370.90    45.42 o
        61    5   2   0   4 10308.10 10370.90    45.42 o
        61    4   3   2  -3 10308.10 10370.90    45.42 o
        61    3  -3  -2   3 10308.10 10370.90    45.42 o
        61    2  -1  -6  -1 10308.10 10370.90    45.42 o
        61    1   1   6   1 10308.10 10370.90    45.42 o
        62    2  -1  -6  -2     3.45     2.66     3.00 <
        62    1   2   6   1     3.45     2.66     3.00 <
        63    2  -1  -6  -4     3.88     4.33     6.81 <
        63    1   4   6   1     3.88     4.33     6.81 <
        64    2  -1  -7  -1    31.54    27.20     5.78 o
        64    1   1   7   1    31.54    27.20     5.78 o
        65    6   5   1   2    32.01    34.97     6.81 o
        65    5   2  -1   5    32.01    34.97     6.81 o
        65    4   4   3  -3    32.01    34.97     6.81 o
        65    3  -3  -3   4    32.01    34.97     6.81 o
        65    2  -1  -7  -2    32.01    34.97     6.81 o
        65    1   2   7   1    32.01    34.97     6.81 o
        66    2  -1  -7  -3    46.18    44.64     5.69 o
        66    1   3   7   1    46.18    44.64     5.69 o
        67    6   6   3   1    30.44    -0.84     8.03 <
        67    5   1  -3   6    30.44    -0.84     8.03 <
        67    4   5   5  -2    30.44    -0.84     8.03 <
        67    3  -2  -5   5    30.44    -0.84     8.03 <
        67    2  -1  -7  -4    30.44    -0.84     8.03 <
        67    1   4   7   1    30.44    -0.84     8.03 <
        68    6   3  -4   5   115.35   153.82     7.68 o
        68    5   5   4   3   115.35   153.82     7.68 o
        68    4   2  -2  -6   115.35   153.82     7.68 o
        68    3  -6   2   2   115.35   153.82     7.68 o
        68    2  -1  -8   3   115.35   153.82     7.68 o
        68    1  -3   8   1   115.35   153.82     7.68 o
        69    6   5   0   3   222.68   199.22     9.36 o
        69    5   3   0   5   222.68   199.22     9.36 o
        69    4   4   2  -4   222.68   199.22     9.36 o
        69    3  -4  -2   4   222.68   199.22     9.36 o
        69    2  -1  -8  -1   222.68   199.22     9.36 o
        69    1   1   8   1   222.68   199.22     9.36 o
        70    2  -1  -8  -2     0.15     1.50     5.43 <
        70    1   2   8   1     0.15     1.50     5.43 <
        71    6   6   2   2   103.71   130.49    11.18 o
        71    5   2  -2   6   103.71   130.49    11.18 o
        71    4   5   4  -3   103.71   130.49    11.18 o
        71    3  -3  -4   5   103.71   130.49    11.18 o
        71    2  -1  -8  -3   103.71   130.49    11.18 o
        71    1   3   8   1   103.71   130.49    11.18 o
        72    2  -1  -8  -4     0.64     2.51     5.72 <
        72    1   4   8   1     0.64     2.51     5.72 <
        73    2  -1  -9  -1     2.76     4.59     6.44 <
        73    1   1   9   1     2.76     4.59     6.44 <
        74    6   6   1   3    30.20    56.94    10.34 o
        74    5   3  -1   6    30.20    56.94    10.34 o
        74    4   5   3  -4    30.20    56.94    10.34 o
        74    3  -4  -3   5    30.20    56.94    10.34 o
        74    2  -1  -9  -2    30.20    56.94    10.34 o
        74    1   2   9   1    30.20    56.94    10.34 o
        75    2  -1  -9  -3    31.99    33.24     6.32 o
        75    1   3   9   1    31.99    33.24     6.32 o
        76    6   7   3   2     6.64    15.71    10.14 <
        76    5   2  -3   7     6.64    15.71    10.14 <
        76    4   6   5  -3     6.64    15.71    10.14 <
        76    3  -3  -5   6     6.64    15.71    10.14 <
        76    2  -1  -9  -4     6.64    15.71    10.14 <
        76    1   4   9   1     6.64    15.71    10.14 <
        77    2  -1 -10  -2     0.01     2.22     8.43 <
        77    1   2  10   1     0.01     2.22     8.43 <
        78    6  -5  -4  -5    61.18     8.06    10.66 <
        78    5  -5   4  -5    61.18     8.06    10.66 <
        78    4  -7   0   3    61.18     8.06    10.66 <
        78    3   3   0  -7    61.18     8.06    10.66 <
        78    2  -2  10   2    61.18     8.06    10.66 <
        78    1  -2 -10   2    61.18     8.06    10.66 <
        79    6  -5  -5  -4     4.25     5.34     9.90 <
        79    5  -4   5  -5     4.25     5.34     9.90 <
        79    4  -7  -1   2     4.25     5.34     9.90 <
        79    3   2   1  -7     4.25     5.34     9.90 <
        79    2  -2   9   3     4.25     5.34     9.90 <
        79    1  -3  -9   2     4.25     5.34     9.90 <
        80    6  -4  -4  -4  4257.87  5561.06    66.53 o
        80    5  -4   4  -4  4257.87  5561.06    66.53 o
        80    4  -6   0   2  4257.87  5561.06    66.53 o
        80    3   2   0  -6  4257.87  5561.06    66.53 o
        80    2  -2   8   2  4257.87  5561.06    66.53 o
        80    1  -2  -8   2  4257.87  5561.06    66.53 o
        81    6  -4  -5  -3    42.34    46.14     6.67 o
        81    5  -3   5  -4    42.34    46.14     6.67 o
        81    4  -6  -1   1    42.34    46.14     6.67 o
        81    3   1   1  -6    42.34    46.14     6.67 o
        81    2  -2   7   3    42.34    46.14     6.67 o
        81    1  -3  -7   2    42.34    46.14     6.67 o
        82    6  -4  -6  -2   489.42   410.39    13.57 o
        82    5  -2   6  -4   489.42   410.39    13.57 o
        82    4  -6  -2   0   489.42   410.39    13.57 o
        82    3   0   2  -6   489.42   410.39    13.57 o
        82    2  -2   6   4   489.42   410.39    13.57 o
        82    1  -4  -6   2   489.42   410.39    13.57 o
        83    6  -3  -4  -3   822.25  1091.50    27.63 o
        83    5  -3   4  -3   822.25  1091.50    27.63 o
        83    4  -5   0   1   822.25  1091.50    27.63 o
        83    3   1   0  -5   822.25  1091.50    27.63 o
        83    2  -2   6   2   822.25  1091.50    27.63 o
        83    1  -2  -6   2   822.25  1091.50    27.63 o
        84    6  -3  -5  -2    10.27    14.64     5.57 <
        84    5  -2   5  -3    10.27    14.64     5.57 <
        84    3   0   1  -5    10.27    14.64     5.57 <
        84    2  -2   5   3    10.27    14.64     5.57 <
        84    1  -3  -5   2    10.27    14.64     5.57 <
        85    6  -3  -6  -1  6471.48  6841.03    46.29 o
        85    5  -1   6  -3  6471.48  6841.03    46.29 o
        85    4  -5  -2  -1  6471.48  6841.03    46.29 o
        85    3  -1   2  -5  6471.48  6841.03    46.29 o
        85    2  -2   4   4  6471.48  6841.03    46.29 o
        85    1  -4  -4   2  6471.48  6841.03    46.29 o
        86    5   0   7  -3     5.09     5.60     7.57 <
        86    4  -5  -3  -2     5.09     5.60     7.57 <
        86    3  -2   3  -5     5.09     5.60     7.57 <
        86    2  -2   3   5     5.09     5.60     7.57 <
        86    1  -5  -3   2     5.09     5.60     7.57 <
        87    6  -2  -5  -1   117.87   117.87     7.19 o
        87    5  -1   5  -2   117.87   117.87     7.19 o
        87    4  -4  -1  -1   117.87   117.87     7.19 o
        87    3  -1   1  -4   117.87   117.87     7.19 o
        87    2  -2   3   3   117.87   117.87     7.19 o
        87    1  -3  -3   2   117.87   117.87     7.19 o
        88    6  -2  -6   0  2504.99  2447.04    27.63 o
        88    5   0   6  -2  2504.99  2447.04    27.63 o
        88    4  -4  -2  -2  2504.99  2447.04    27.63 o
        88    3  -2   2  -4  2504.99  2447.04    27.63 o
        88    2  -2   2   4  2504.99  2447.04    27.63 o
        88    1  -4  -2   2  2504.99  2447.04    27.63 o
        89    6  -1  -4  -1  2267.48  2266.50    21.20 o
        89    5  -1   4  -1  2267.48  2266.50    21.20 o
        89    4  -3   0  -1  2267.48  2266.50    21.20 o
        89    3  -1   0  -3  2267.48  2266.50    21.20 o
        89    2  -2   2   2  2267.48  2266.50    21.20 o
        89    1  -2  -2   2  2267.48  2266.50    21.20 o
        90    6  -2  -7   1    28.36    27.26     7.62 o
        90    5   1   7  -2    28.36    27.26     7.62 o
        90    4  -4  -3  -3    28.36    27.26     7.62 o
        90    3  -3   3  -4    28.36    27.26     7.62 o
        90    2  -2   1   5    28.36    27.26     7.62 o
        90    1  -5  -1   2    28.36    27.26     7.62 o
        91    5   0   5  -1    46.15    40.46     5.02 o
        91    4  -3  -1  -2    46.15    40.46     5.02 o
        91    3  -2   1  -3    46.15    40.46     5.02 o
        91    2  -2   1   3    46.15    40.46     5.02 o
        91    1  -3  -1   2    46.15    40.46     5.02 o
        92    6  -1  -6   1 10325.50 11251.40    53.68 o
        92    5   1   6  -1 10325.50 11251.40    53.68 o
        92    4  -3  -2  -3 10325.50 11251.40    53.68 o
        92    3  -3   2  -3 10325.50 11251.40    53.68 o
        92    2  -2   0   4 10325.50 11251.40    53.68 o
        92    1  -4   0   2 10325.50 11251.40    53.68 o
        93    6   0  -4   0 46146.40 54940.40    94.46 o
        93    5   0   4   0 46146.40 54940.40    94.46 o
        93    4  -2   0  -2 46146.40 54940.40    94.46 o
        93    3  -2   0  -2 46146.40 54940.40    94.46 o
        93    2  -2   0   2 46146.40 54940.40    94.46 o
        93    1  -2   0   2 46146.40 54940.40    94.46 o
        94    2  -2   0  -3    24.43    16.83     6.99 <
        94    1   3   0   2    24.43    16.83     6.99 <
        95    2  -2   0  -5     1.65     2.63     8.92 <
        95    1   5   0   2     1.65     2.63     8.92 <
        96    6  -1  -7   2    22.39    27.26     6.44 o
        96    5   2   7  -1    22.39    27.26     6.44 o
        96    4  -3  -3  -4    22.39    27.26     6.44 o
        96    3  -4   3  -3    22.39    27.26     6.44 o
        96    2  -2  -1   5    22.39    27.26     6.44 o
        96    1  -5   1   2    22.39    27.26     6.44 o
        97    6   0  -5   1    68.34    52.24     6.96 o
        97    4  -2  -1  -3    68.34    52.24     6.96 o
        97    3  -3   1  -2    68.34    52.24     6.96 o
        97    2  -2  -1   3    68.34    52.24     6.96 o
        97    1  -3   1   2    68.34    52.24     6.96 o
        98    2  -2  -1  -2   313.59   305.14     8.84 o
        98    1   2   1   2   313.59   305.14     8.84 o
        99    2  -2  -1  -4   277.41   290.70     7.80 o
        99    1   4   1   2   277.41   290.70     7.80 o
       100    6  -1  -8   3   118.67   145.82    14.64 o
       100    5   3   8  -1   118.67   145.82    14.64 o
       100    4  -3  -4  -5   118.67   145.82    14.64 o
       100    3  -5   4  -3   118.67   145.82    14.64 o
       100    2  -2  -2   6   118.67   145.82    14.64 o
       100    1  -6   2   2   118.67   145.82    14.64 o
       101    6   0  -6   2  2503.63  2570.46    25.32 o
       101    5   2   6   0  2503.63  2570.46    25.32 o
       101    4  -2  -2  -4  2503.63  2570.46    25.32 o
       101    3  -4   2  -2  2503.63  2570.46    25.32 o
       101    2  -2  -2   4  2503.63  2570.46    25.32 o
       101    1  -4   2   2  2503.63  2570.46    25.32 o
       102    6   1  -4   1  2330.51  2309.76    17.79 o
       102    5   1   4   1  2330.51  2309.76    17.79 o
       102    4  -1   0  -3  2330.51  2309.76    17.79 o
       102    3  -3   0  -1  2330.51  2309.76    17.79 o
       102    2  -2  -2   2  2330.51  2309.76    17.79 o
       102    1  -2   2   2  2330.51  2309.76    17.79 o
       103    2  -2  -2  -3    10.99     8.37     3.06 <
       103    1   3   2   2    10.99     8.37     3.06 <
       104    2  -2  -2  -5     3.72     1.56     4.76 <
       104    1   5   2   2     3.72     1.56     4.76 <
       105    6   0  -7   3     9.31     4.16     8.06 <
       105    4  -2  -3  -5     9.31     4.16     8.06 <
       105    3  -5   3  -2     9.31     4.16     8.06 <
       105    2  -2  -3   5     9.31     4.16     8.06 <
       105    1  -5   3   2     9.31     4.16     8.06 <
       106    6   1  -5   2   106.59   105.46     5.66 o
       106    5   2   5   1   106.59   105.46     5.66 o
       106    4  -1  -1  -4   106.59   105.46     5.66 o
       106    3  -4   1  -1   106.59   105.46     5.66 o
       106    2  -2  -3   3   106.59   105.46     5.66 o
       106    1  -3   3   2   106.59   105.46     5.66 o
       107    2  -2  -3  -2   136.86   131.53     4.27 o
       107    1   2   3   2   136.86   131.53     4.27 o
       108    2  -2  -3  -4   295.55   310.65     8.11 o
       108    1   4   3   2   295.55   310.65     8.11 o
       109    6   0  -8   4  2760.92  2483.08    40.92 o
       109    5   4   8   0  2760.92  2483.08    40.92 o
       109    4  -2  -4  -6  2760.92  2483.08    40.92 o
       109    3  -6   4  -2  2760.92  2483.08    40.92 o
       109    2  -2  -4   6  2760.92  2483.08    40.92 o
       109    1  -6   4   2  2760.92  2483.08    40.92 o
       110    6   1  -6   3  6711.18  6905.86    53.91 o
       110    5   3   6   1  6711.18  6905.86    53.91 o
       110    4  -1  -2  -5  6711.18  6905.86    53.91 o
       110    3  -5   2  -1  6711.18  6905.86    53.91 o
       110    2  -2  -4   4  6711.18  6905.86    53.91 o
       110    1  -4   4   2  6711.18  6905.86    53.91 o
       111    6   2  -4   2 22049.60 24559.20    70.14 o
       111    5   2   4   2 22049.60 24559.20    70.14 o
       111    4   0   0  -4 22049.60 24559.20    70.14 o
       111    3  -4   0   0 22049.60 24559.20    70.14 o
       111    2  -2  -4   2 22049.60 24559.20    70.14 o
       111    1  -2   4   2 22049.60 24559.20    70.14 o
       112    2  -2  -4  -1    14.16    10.89     3.00 o
       112    1   1   4   2    14.16    10.89     3.00 o
       113    2  -2  -4  -3     7.67     8.06     4.79 <
       113    1   3   4   2     7.67     8.06     4.79 <
       114    2  -2  -4  -5     0.56     0.55     6.76 <
       114    1   5   4   2     0.56     0.55     6.76 <
       115    6   1  -7   4    25.64    38.90     9.21 o
       115    5   4   7   1    25.64    38.90     9.21 o
       115    4  -1  -3  -6    25.64    38.90     9.21 o
       115    3  -6   3  -1    25.64    38.90     9.21 o
       115    2  -2  -5   5    25.64    38.90     9.21 o
       115    1  -5   5   2    25.64    38.90     9.21 o
       116    6   2  -5   3    11.63    13.34     5.46 <
       116    5   3   5   2    11.63    13.34     5.46 <
       116    4   0  -1  -5    11.63    13.34     5.46 <
       116    2  -2  -5   3    11.63    13.34     5.46 <
       116    1  -3   5   2    11.63    13.34     5.46 <
       117    2  -2  -5  -2   165.45   167.60     7.33 o
       117    1   2   5   2   165.45   167.60     7.33 o
       118    2  -2  -5  -4    81.19    79.50     6.55 o
       118    1   4   5   2    81.19    79.50     6.55 o
       119    2  -2  -6  -3     0.82     0.26     3.90 <
       119    1   3   6   2     0.82     0.26     3.90 <
       120    2  -2  -6  -5     0.68     0.40     8.00 <
       120    1   5   6   2     0.68     0.40     8.00 <
       121    6   2  -7   5     2.97     1.07     9.38 <
       121    5   5   7   2     2.97     1.07     9.38 <
       121    4   0  -3  -7     2.97     1.07     9.38 <
       121    2  -2  -7   5     2.97     1.07     9.38 <
       121    1  -5   7   2     2.97     1.07     9.38 <
       122    6   3  -5   4    47.64    50.22     5.43 o
       122    5   4   5   3    47.64    50.22     5.43 o
       122    4   1  -1  -6    47.64    50.22     5.43 o
       122    3  -6   1   1    47.64    50.22     5.43 o
       122    2  -2  -7   3    47.64    50.22     5.43 o
       122    1  -3   7   2    47.64    50.22     5.43 o
       123    6   5  -1   2    32.22    29.63     4.74 o
       123    5   2   1   5    32.22    29.63     4.74 o
       123    4   3   3  -4    32.22    29.63     4.74 o
       123    3  -4  -3   3    32.22    29.63     4.74 o
       123    2  -2  -7  -1    32.22    29.63     4.74 o
       123    1   1   7   2    32.22    29.63     4.74 o
       124    2  -2  -7  -2    22.40    35.81    12.21 <
       124    1   2   7   2    22.40    35.81    12.21 <
       125    2  -2  -7  -4    98.81   102.89     7.13 o
       125    1   4   7   2    98.81   102.89     7.13 o
       126    2  -2  -8  -1     0.16    -1.10     5.28 <
       126    1   1   8   2     0.16    -1.10     5.28 <
       127    6   6   0   2  4242.29  4027.44    38.15 o
       127    5   2   0   6  4242.29  4027.44    38.15 o
       127    4   4   4  -4  4242.29  4027.44    38.15 o
       127    3  -4  -4   4  4242.29  4027.44    38.15 o
       127    2  -2  -8  -2  4242.29  4027.44    38.15 o
       127    1   2   8   2  4242.29  4027.44    38.15 o
       128    2  -2  -9  -2    30.24    19.78    12.82 <
       128    1   2   9   2    30.24    19.78    12.82 <
       129    2  -2 -10  -3     0.05    -0.72    11.18 <
       129    1   3  10   2     0.05    -0.72    11.18 <
       130    6  -3  -7  -2    40.38    54.23     8.23 o
       130    5  -2   7  -3    40.38    54.23     8.23 o
       130    4  -6  -1  -1    40.38    54.23     8.23 o
       130    3  -1   1  -6    40.38    54.23     8.23 o
       130    2  -3   5   4    40.38    54.23     8.23 o
       130    1  -4  -5   3    40.38    54.23     8.23 o
       131    6  -2  -6  -2   843.70   833.92    25.50 o
       131    5  -2   6  -2   843.70   833.92    25.50 o
       131    4  -5   0  -1   843.70   833.92    25.50 o
       131    3  -1   0  -5   843.70   833.92    25.50 o
       131    2  -3   4   3   843.70   833.92    25.50 o
       131    1  -3  -4   3   843.70   833.92    25.50 o
       132    6  -2  -7  -1    29.18    31.22     7.42 o
       132    5  -1   7  -2    29.18    31.22     7.42 o
       132    4  -5  -1  -2    29.18    31.22     7.42 o
       132    3  -2   1  -5    29.18    31.22     7.42 o
       132    2  -3   3   4    29.18    31.22     7.42 o
       132    1  -4  -3   3    29.18    31.22     7.42 o
       133    6  -2  -8   0  4925.84  5616.53    46.40 o
       133    5   0   8  -2  4925.84  5616.53    46.40 o
       133    4  -5  -2  -3  4925.84  5616.53    46.40 o
       133    3  -3   2  -5  4925.84  5616.53    46.40 o
       133    2  -3   2   5  4925.84  5616.53    46.40 o
       133    1  -5  -2   3  4925.84  5616.53    46.40 o
       134    6  -1  -6  -1 10313.20 10436.00    52.18 o
       134    5  -1   6  -1 10313.20 10436.00    52.18 o
       134    4  -4   0  -2 10313.20 10436.00    52.18 o
       134    3  -2   0  -4 10313.20 10436.00    52.18 o
       134    2  -3   2   3 10313.20 10436.00    52.18 o
       134    1  -3  -2   3 10313.20 10436.00    52.18 o
       135    5   0   7  -1    55.19    63.93    10.94 o
       135    4  -4  -1  -3    55.19    63.93    10.94 o
       135    3  -3   1  -4    55.19    63.93    10.94 o
       135    2  -3   1   4    55.19    63.93    10.94 o
       135    1  -4  -1   3    55.19    63.93    10.94 o
       136    6  -1  -8   1   243.16   155.33    10.31 o
       136    5   1   8  -1   243.16   155.33    10.31 o
       136    4  -4  -2  -4   243.16   155.33    10.31 o
       136    3  -4   2  -4   243.16   155.33    10.31 o
       136    2  -3   0   5   243.16   155.33    10.31 o
       136    1  -5   0   3   243.16   155.33    10.31 o
       137    6   0  -6   0  1823.40  1800.12    31.27 o
       137    5   0   6   0  1823.40  1800.12    31.27 o
       137    4  -3   0  -3  1823.40  1800.12    31.27 o
       137    3  -3   0  -3  1823.40  1800.12    31.27 o
       137    2  -3   0   3  1823.40  1800.12    31.27 o
       137    1  -3   0   3  1823.40  1800.12    31.27 o
       138    2  -3   0  -4    16.62    15.25     5.89 <
       138    1   4   0   3    16.62    15.25     5.89 <
       139    6   0  -7   1    85.12    82.36     7.05 o
       139    4  -3  -1  -4    85.12    82.36     7.05 o
       139    3  -4   1  -3    85.12    82.36     7.05 o
       139    2  -3  -1   4    85.12    82.36     7.05 o
       139    1  -4   1   3    85.12    82.36     7.05 o
       140    2  -3  -1  -3   299.13   343.66     7.83 o
       140    1   3   1   3   299.13   343.66     7.83 o
       141    2  -3  -1  -5   240.05   270.23    10.37 o
       141    1   5   1   3   240.05   270.23    10.37 o
       142    6   0  -8   2  4982.60  5444.00    41.58 o
       142    5   2   8   0  4982.60  5444.00    41.58 o
       142    4  -3  -2  -5  4982.60  5444.00    41.58 o
       142    3  -5   2  -3  4982.60  5444.00    41.58 o
       142    2  -3  -2   5  4982.60  5444.00    41.58 o
       142    1  -5   2   3  4982.60  5444.00    41.58 o
       143    6   1  -6   1 10313.60 10264.00    49.35 o
       143    5   1   6   1 10313.60 10264.00    49.35 o
       143    4  -2   0  -4 10313.60 10264.00    49.35 o
       143    3  -4   0  -2 10313.60 10264.00    49.35 o
       143    2  -3  -2   3 10313.60 10264.00    49.35 o
       143    1  -3   2   3 10313.60 10264.00    49.35 o
       144    2  -3  -2  -4    25.97    26.10     4.62 o
       144    1   4   2   3    25.97    26.10     4.62 o
       145    2  -3  -2  -6     6.99     9.47     8.14 <
       145    1   6   2   3     6.99     9.47     8.14 <
       146    6   0  -9   3    31.15    36.30    13.02 <
       146    4  -3  -3  -6    31.15    36.30    13.02 <
       146    3  -6   3  -3    31.15    36.30    13.02 <
       146    2  -3  -3   6    31.15    36.30    13.02 <
       146    1  -6   3   3    31.15    36.30    13.02 <
       147    6   1  -7   2    20.13    26.74     8.23 o
       147    5   2   7   1    20.13    26.74     8.23 o
       147    4  -2  -1  -5    20.13    26.74     8.23 o
       147    3  -5   1  -2    20.13    26.74     8.23 o
       147    2  -3  -3   4    20.13    26.74     8.23 o
       147    1  -4   3   3    20.13    26.74     8.23 o
       148    6   2  -5   1   129.74   103.64     7.19 o
       148    5   1   5   2   129.74   103.64     7.19 o
       148    4  -1   1  -4   129.74   103.64     7.19 o
       148    3  -4  -1  -1   129.74   103.64     7.19 o
       148    2  -3  -3   2   129.74   103.64     7.19 o
       148    1  -2   3   3   129.74   103.64     7.19 o
       149    2  -3  -3  -3   308.20   311.92     7.39 o
       149    1   3   3   3   308.20   311.92     7.39 o
       150    2  -3  -3  -5   145.41   152.61     9.90 o
       150    1   5   3   3   145.41   152.61     9.90 o
       151    6   1  -8   3   114.05   169.91     9.67 o
       151    5   3   8   1   114.05   169.91     9.67 o
       151    4  -2  -2  -6   114.05   169.91     9.67 o
       151    3  -6   2  -2   114.05   169.91     9.67 o
       151    2  -3  -4   5   114.05   169.91     9.67 o
       151    1  -5   4   3   114.05   169.91     9.67 o
       152    6   2  -6   2   897.50   888.84    18.31 o
       152    5   2   6   2   897.50   888.84    18.31 o
       152    4  -1   0  -5   897.50   888.84    18.31 o
       152    3  -5   0  -1   897.50   888.84    18.31 o
       152    2  -3  -4   3   897.50   888.84    18.31 o
       152    1  -3   4   3   897.50   888.84    18.31 o
       153    2  -3  -4  -4     5.51     5.43     4.48 <
       153    1   4   4   3     5.51     5.43     4.48 <
       154    2  -3  -4  -6     9.16    12.36     8.32 <
       154    1   6   4   3     9.16    12.36     8.32 <
       155    6   1  -9   4     4.13    10.02    12.07 <
       155    5   4   9   1     4.13    10.02    12.07 <
       155    4  -2  -3  -7     4.13    10.02    12.07 <
       155    3  -7   3  -2     4.13    10.02    12.07 <
       155    2  -3  -5   6     4.13    10.02    12.07 <
       155    1  -6   5   3     4.13    10.02    12.07 <
       156    6   2  -7   3    51.38    57.06     6.44 o
       156    5   3   7   2    51.38    57.06     6.44 o
       156    4  -1  -1  -6    51.38    57.06     6.44 o
       156    3  -6   1  -1    51.38    57.06     6.44 o
       156    2  -3  -5   4    51.38    57.06     6.44 o
       156    1  -4   5   3    51.38    57.06     6.44 o
       157    6   3  -5   2    10.65    13.72     4.97 <
       157    5   2   5   3    10.65    13.72     4.97 <
       157    4   0   1  -5    10.65    13.72     4.97 <
       157    2  -3  -5   2    10.65    13.72     4.97 <
       157    1  -2   5   3    10.65    13.72     4.97 <
       158    2  -3  -5  -3    89.39    75.43     8.14 o
       158    1   3   5   3    89.39    75.43     8.14 o
       159    2  -3  -5  -5   137.04   154.08     9.96 o
       159    1   5   5   3   137.04   154.08     9.96 o
       160    6   2  -8   4  2126.32  2115.62    34.91 o
       160    5   4   8   2  2126.32  2115.62    34.91 o
       160    4  -1  -2  -7  2126.32  2115.62    34.91 o
       160    3  -7   2  -1  2126.32  2115.62    34.91 o
       160    2  -3  -6   5  2126.32  2115.62    34.91 o
       160    1  -5   6   3  2126.32  2115.62    34.91 o
       161    6   3  -6   3  4065.01  3985.48    35.37 o
       161    5   3   6   3  4065.01  3985.48    35.37 o
       161    4   0   0  -6  4065.01  3985.48    35.37 o
       161    3  -6   0   0  4065.01  3985.48    35.37 o
       161    2  -3  -6   3  4065.01  3985.48    35.37 o
       161    1  -3   6   3  4065.01  3985.48    35.37 o
       162    2  -3  -6  -2     0.76     0.46     4.79 <
       162    1   2   6   3     0.76     0.46     4.79 <
       163    2  -3  -6  -4     4.10     2.25     4.85 <
       163    1   4   6   3     4.10     2.25     4.85 <
       164    2  -3  -6  -6     0.89    -3.98    12.27 <
       164    1   6   6   3     0.89    -3.98    12.27 <
       165    6   4  -5   3    47.09    38.52     4.01 o
       165    5   3   5   4    47.09    38.52     4.01 o
       165    4   1   1  -6    47.09    38.52     4.01 o
       165    3  -6  -1   1    47.09    38.52     4.01 o
       165    2  -3  -7   2    47.09    38.52     4.01 o
       165    1  -2   7   3    47.09    38.52     4.01 o
       166    6  -1  -8  -1   242.39   170.72    15.94 o
       166    5  -1   8  -1   242.39   170.72    15.94 o
       166    4  -5   0  -3   242.39   170.72    15.94 o
       166    3  -3   0  -5   242.39   170.72    15.94 o
       166    2  -4   2   4   242.39   170.72    15.94 o
       166    1  -4  -2   4   242.39   170.72    15.94 o
       167    6   0  -8   0  6936.82  7186.65    48.08 o
       167    5   0   8   0  6936.82  7186.65    48.08 o
       167    4  -4   0  -4  6936.82  7186.65    48.08 o
       167    3  -4   0  -4  6936.82  7186.65    48.08 o
       167    2  -4   0   4  6936.82  7186.65    48.08 o
       167    1  -4   0   4  6936.82  7186.65    48.08 o
       168    6   0  -9   1    17.81    16.40     7.88 <
       168    4  -4  -1  -5    17.81    16.40     7.88 <
       168    3  -5   1  -4    17.81    16.40     7.88 <
       168    2  -4  -1   5    17.81    16.40     7.88 <
       168    1  -5   1   4    17.81    16.40     7.88 <
       169    2  -4  -1  -4   243.62   276.49     8.61 o
       169    1   4   1   4   243.62   276.49     8.61 o
       170    2  -4  -2  -5     2.01     2.19    10.80 <
       170    1   5   2   4     2.01     2.19    10.80 <
       171    6   1  -9   2    20.65    27.89     7.77 o
       171    5   2   9   1    20.65    27.89     7.77 o
       171    4  -3  -1  -6    20.65    27.89     7.77 o
       171    3  -6   1  -3    20.65    27.89     7.77 o
       171    2  -4  -3   5    20.65    27.89     7.77 o
       171    1  -5   3   4    20.65    27.89     7.77 o
       172    2  -4  -3  -4   136.71   172.77    12.79 o
       172    1   4   3   4   136.71   172.77    12.79 o
       173    6   1 -10   3  1258.02   990.26    22.09 o
       173    5   3  10   1  1258.02   990.26    22.09 o
       173    4  -3  -2  -7  1258.02   990.26    22.09 o
       173    3  -7   2  -3  1258.02   990.26    22.09 o
       173    2  -4  -4   6  1258.02   990.26    22.09 o
       173    1  -6   4   4  1258.02   990.26    22.09 o
       174    6   2  -8   2  4295.56  4015.43    46.90 o
       174    5   2   8   2  4295.56  4015.43    46.90 o
       174    4  -2   0  -6  4295.56  4015.43    46.90 o
       174    3  -6   0  -2  4295.56  4015.43    46.90 o
       174    2  -4  -4   4  4295.56  4015.43    46.90 o
       174    1  -4   4   4  4295.56  4015.43    46.90 o
       175    2  -4  -4  -3     5.76     5.20     6.99 <
       175    1   3   4   4     5.76     5.20     6.99 <
       176    2  -4  -4  -5     4.07     2.57     6.90 <
       176    1   5   4   4     4.07     2.57     6.90 <
       177    6   2  -9   3     3.82     7.54     7.45 <
       177    5   3   9   2     3.82     7.54     7.45 <
       177    4  -2  -1  -7     3.82     7.54     7.45 <
       177    3  -7   1  -2     3.82     7.54     7.45 <
       177    2  -4  -5   5     3.82     7.54     7.45 <
       177    1  -5   5   4     3.82     7.54     7.45 <
       178    6   3  -7   2    43.77    49.55     8.11 o
       178    5   2   7   3    43.77    49.55     8.11 o
       178    4  -1   1  -6    43.77    49.55     8.11 o
       178    3  -6  -1  -1    43.77    49.55     8.11 o
       178    2  -4  -5   3    43.77    49.55     8.11 o
       178    1  -3   5   4    43.77    49.55     8.11 o
       179    2  -4  -5  -4   144.04   153.65    12.94 o
       179    1   4   5   4   144.04   153.65    12.94 o
       180    2  -4  -5  -6    40.02    46.17    10.54 o
       180    1   6   5   4    40.02    46.17    10.54 o
       181    2  -4  -6  -3     3.91     0.78     7.02 <
       181    1   3   6   4     3.91     0.78     7.02 <
       182    2  -5  -3  -5   116.31   121.66    14.44 o
       182    1   5   3   5   116.31   121.66    14.44 o
       183    6   2 -10   2    73.93   142.33    15.62 o
       183    5   2  10   2    73.93   142.33    15.62 o
       183    4  -3   0  -7    73.93   142.33    15.62 o
       183    3  -7   0  -3    73.93   142.33    15.62 o
       183    2  -5  -4   5    73.93   142.33    15.62 o
       183    1  -5   4   5    73.93   142.33    15.62 o
       184    2  -5  -4  -4     4.31     3.98     9.24 <
       184    1   4   4   5     4.31     3.98     9.24 <
       185    6   3  -9   2     2.18     6.01     9.38 <
       185    5   2   9   3     2.18     6.01     9.38 <
       185    4  -2   1  -7     2.18     6.01     9.38 <
       185    3  -7  -1  -2     2.18     6.01     9.38 <
       185    2  -5  -5   4     2.18     6.01     9.38 <
       185    1  -4   5   5     2.18     6.01     9.38 <
       186    6   4  -1   5    15.33     7.65     4.19 <
       186    5   5   1   4    15.33     7.65     4.19 <
       186    4   4  -1  -5    15.33     7.65     4.19 <
       186    3  -5   1   4    15.33     7.65     4.19 <
       186    2   0  -9   1    15.33     7.65     4.19 <
       187    5   0   1  -1     0.85     0.72     0.87 <
       187    3   0   1  -1     0.85     0.72     0.87 <
       187    2   0   1   1     0.85     0.72     0.87 <
       188    6  -2  -1  -1   208.21   229.83     5.00 o
       188    5  -1   1  -2   208.21   229.83     5.00 o
       188    4  -2  -1   1   208.21   229.83     5.00 o
       188    3   1   1  -2   208.21   229.83     5.00 o
       188    2   0   3   1   208.21   229.83     5.00 o
       189    6  -3  -1  -2    71.06    68.32     3.75 o
       189    5  -2   1  -3    71.06    68.32     3.75 o
       189    4  -3  -1   2    71.06    68.32     3.75 o
       189    3   2   1  -3    71.06    68.32     3.75 o
       189    2   0   5   1    71.06    68.32     3.75 o
       190    6  -4  -1  -3    69.14    70.23     6.76 o
       190    5  -3   1  -4    69.14    70.23     6.76 o
       190    4  -4  -1   3    69.14    70.23     6.76 o
       190    3   3   1  -4    69.14    70.23     6.76 o
       190    2   0   7   1    69.14    70.23     6.76 o
       191    6  -5  -1  -4    19.04    23.65     7.39 o
       191    5  -4   1  -5    19.04    23.65     7.39 o
       191    4  -5  -1   4    19.04    23.65     7.39 o
       191    3   4   1  -5    19.04    23.65     7.39 o
       191    2   0   9   1    19.04    23.65     7.39 o
       192    5   0   3  -3     4.55     1.96     4.07 <
       192    3   0   3  -3     4.55     1.96     4.07 <
       192    2   0   3   3     4.55     1.96     4.07 <
       193    6  -4  -3  -1    94.80   112.10     6.96 o
       193    5  -1   3  -4    94.80   112.10     6.96 o
       193    4  -4  -3   1    94.80   112.10     6.96 o
       193    3   1   3  -4    94.80   112.10     6.96 o
       193    2   0   5   3    94.80   112.10     6.96 o
       194    6  -5  -3  -2     9.80     9.01     8.52 <
       194    5  -2   3  -5     9.80     9.01     8.52 <
       194    4  -5  -3   2     9.80     9.01     8.52 <
       194    3   2   3  -5     9.80     9.01     8.52 <
       194    2   0   7   3     9.80     9.01     8.52 <
       195    6  -6  -3  -3    24.62    25.93     7.62 o
       195    5  -3   3  -6    24.62    25.93     7.62 o
       195    4  -6  -3   3    24.62    25.93     7.62 o
       195    3   3   3  -6    24.62    25.93     7.62 o
       195    2   0   9   3    24.62    25.93     7.62 o
       196    5   0   5  -5     3.62    -0.46    11.12 <
       196    3   0   5  -5     3.62    -0.46    11.12 <
       196    2   0   5   5     3.62    -0.46    11.12 <
       197    3   4   1   0   357.65   339.38     7.05 o
       198    3   6   1   0   181.52   157.03     6.70 o
       199    4   1   0   2    82.30    78.95     3.78 o
       199    3   2   0   1    82.30    78.95     3.78 o
       200    4   1   0   4    80.07    89.23     5.05 o
       200    3   4   0   1    80.07    89.23     5.05 o
       201    4   1   0   6    28.84    35.11     8.37 o
       201    3   6   0   1    28.84    35.11     8.37 o
       202    4   1  -1   1   150.69   123.33     4.04 o
       202    3   1   1   1   150.69   123.33     4.04 o
       203    4   1  -1   3   403.10   388.27     8.35 o
       203    3   3   1   1   403.10   388.27     8.35 o
       204    4   1  -1   5   296.78   303.00     5.31 o
       204    3   5   1   1   296.78   303.00     5.31 o
       205    4   1  -1   7   143.22   136.61    11.61 o
       205    3   7   1   1   143.22   136.61    11.61 o
       206    4   1  -2   2    61.75    54.35     5.46 o
       206    3   2   2   1    61.75    54.35     5.46 o
       207    4   1  -2   4    49.63    47.50     4.79 o
       207    3   4   2   1    49.63    47.50     4.79 o
       208    4   1  -2   6    29.47    30.29     4.04 o
       208    3   6   2   1    29.47    30.29     4.04 o
       209    4   2   0   1    81.20    83.16     4.10 o
       209    3   1   0   2    81.20    83.16     4.10 o
       210    4   2   0   3    31.73    26.51     6.44 o
       210    3   3   0   2    31.73    26.51     6.44 o
       211    4   2   0   5     1.84    -1.13     7.39 <
       211    3   5   0   2     1.84    -1.13     7.39 <
       212    4   2   0   7     0.83     5.63    10.25 <
       212    3   7   0   2     0.83     5.63    10.25 <
       213    4   2  -1   2   388.07   337.74     6.24 o
       213    3   2   1   2   388.07   337.74     6.24 o
       214    4   2  -1   4   303.97   307.04     9.67 o
       214    3   4   1   2   303.97   307.04     9.67 o
       215    4   2  -1   6   202.59   205.98     7.94 o
       215    3   6   1   2   202.59   205.98     7.94 o
       216    4   2  -2   1    63.37    65.98     3.47 o
       216    3   1   2   2    63.37    65.98     3.47 o
       217    4   2  -2   3    12.93     8.26     4.48 <
       217    3   3   2   2    12.93     8.26     4.48 <
       218    4   2  -2   5     4.97     5.40     8.40 <
       218    3   5   2   2     4.97     5.40     8.40 <
       219    4   2  -2   7     0.07    -0.81     7.88 <
       219    3   7   2   2     0.07    -0.81     7.88 <
       220    4   2  -3   2   169.36   172.65     8.20 o
       220    3   2   3   2   169.36   172.65     8.20 o
       221    4   2  -3   4   322.61   322.46    10.92 o
       221    3   4   3   2   322.61   322.46    10.92 o
       222    4   2  -3   6   111.50   117.38    10.05 o
       222    3   6   3   2   111.50   117.38    10.05 o
       223    4   2  -4   5     0.61    -1.36     8.11 <
       223    3   5   4   2     0.61    -1.36     8.11 <
       224    4   2  -4   7     0.42    -2.45    12.99 <
       224    3   7   4   2     0.42    -2.45    12.99 <
       225    4   3   0   2    29.89    32.02     5.05 o
       225    3   2   0   3    29.89    32.02     5.05 o
       226    4   3   0   4    21.48    21.97     6.18 o
       226    3   4   0   3    21.48    21.97     6.18 o
       227    4   3   0   6    23.77    34.80     9.79 o
       227    3   6   0   3    23.77    34.80     9.79 o
       228    4   3  -1   1   488.66   443.34     7.33 o
       228    3   1   1   3   488.66   443.34     7.33 o
       229    4   3  -1   3   370.17   417.58    15.36 o
       229    3   3   1   3   370.17   417.58    15.36 o
       230    4   3  -1   5   270.61   309.67    11.64 o
       230    3   5   1   3   270.61   309.67    11.64 o
       231    4   3  -1   7   101.50   104.24     9.93 o
       231    3   7   1   3   101.50   104.24     9.93 o
       232    4   3  -2   2    13.76    12.59     2.95 o
       232    3   2   2   3    13.76    12.59     2.95 o
       233    4   3  -2   4    30.77    31.91     4.50 o
       233    3   4   2   3    30.77    31.91     4.50 o
       234    4   3  -2   6     9.00    13.02     7.59 <
       234    3   6   2   3     9.00    13.02     7.59 <
       235    4   3  -3   1   284.10   261.01    11.72 o
       235    3   1   3   3   284.10   261.01    11.72 o
       236    4   3  -3   3   381.39   415.01    12.13 o
       236    3   3   3   3   381.39   415.01    12.13 o
       237    4   3  -3   5   158.79   171.81     7.59 o
       237    3   5   3   3   158.79   171.81     7.59 o
       238    4   3  -4   2     9.37     2.92     7.36 <
       238    3   2   4   3     9.37     2.92     7.36 <
       239    4   3  -4   4     7.22     5.54     7.33 <
       239    3   4   4   3     7.22     5.54     7.33 <
       240    4   4   0   1    81.85    93.88     6.87 o
       240    3   1   0   4    81.85    93.88     6.87 o
       241    4   4   0   3    20.36    19.69     5.69 o
       241    3   3   0   4    20.36    19.69     5.69 o
       242    4   4   0   5    11.56     2.95     5.02 <
       242    3   5   0   4    11.56     2.95     5.02 <
       243    4   4  -1   2   352.40   376.23     8.89 o
       243    3   2   1   4   352.40   376.23     8.89 o
       244    4   4  -1   4   301.48   368.87    12.97 o
       244    3   4   1   4   301.48   368.87    12.97 o
       245    4   4  -2   1    48.98    51.95     4.56 o
       245    3   1   2   4    48.98    51.95     4.56 o
       246    4   4  -2   3    32.45    34.48     5.49 o
       246    3   3   2   4    32.45    34.48     5.49 o
       247    4   4  -2   5     2.25    -1.56     7.77 <
       247    3   5   2   4     2.25    -1.56     7.77 <
       248    4   4  -3   2   375.73   426.48    12.94 o
       248    3   2   3   4   375.73   426.48    12.94 o
       249    4   4  -3   4   169.17   219.46    11.72 o
       249    3   4   3   4   169.17   219.46    11.72 o
       250    4   4  -4   1    26.87    33.35     5.52 o
       250    3   1   4   4    26.87    33.35     5.52 o
       251    4   4  -4   3     6.72     8.09     5.26 <
       251    3   3   4   4     6.72     8.09     5.26 <
       252    4   5   0   2     2.08    -0.69     5.11 <
       252    3   2   0   5     2.08    -0.69     5.11 <
       253    4   5   0   4    10.69     1.85     5.49 <
       253    3   4   0   5    10.69     1.85     5.49 <
       254    4   5  -1   3   303.19   310.10    13.08 o
       254    3   3   1   5   303.19   310.10    13.08 o
       255    4   5  -2   2     4.51     0.46     5.31 <
       255    3   2   2   5     4.51     0.46     5.31 <
       256    4   5  -2   4     2.54     1.53     5.66 <
       256    3   4   2   5     2.54     1.53     5.66 <
       257    4   5  -3   1   320.03   330.69     9.88 o
       257    3   1   3   5   320.03   330.69     9.88 o
       258    4   5  -4   2     0.72     1.07     7.57 <
       258    3   2   4   5     0.72     1.07     7.57 <
       259    4   5  -4   4     4.95    -0.95     9.24 <
       259    3   4   4   5     4.95    -0.95     9.24 <
       260    4   6   0   1    28.52     6.44    13.57 <
       260    3   1   0   6    28.52     6.44    13.57 <
       261    4   6   0   3    24.75    29.54     9.12 o
       261    3   3   0   6    24.75    29.54     9.12 o
       262    4   6  -1   2   247.76   227.43    13.40 o
       262    3   2   1   6   247.76   227.43    13.40 o
       263    4   6  -1   4   141.65   124.98    10.86 o
       263    3   4   1   6   141.65   124.98    10.86 o
       264    4   6  -2   1    30.01    39.01     5.66 o
       264    3   1   2   6    30.01    39.01     5.66 o
       265    4   6  -2   3     8.57    10.02     6.67 <
       265    3   3   2   6     8.57    10.02     6.67 <
       266    4   6  -3   2   135.30   154.29    13.75 o
       266    3   2   3   6   135.30   154.29    13.75 o
       267    4   6  -4   1    11.40    12.62    10.77 <
       267    3   1   4   6    11.40    12.62    10.77 <
       268    4   6  -4   3    11.43    11.64    11.41 <
       268    3   3   4   6    11.43    11.64    11.41 <
       269    4   7  -2   2     0.09    -0.52     7.71 <
       269    3   2   2   7     0.09    -0.52     7.71 <
       270    4   7  -3   3   111.73    98.44    14.76 o
       270    3   3   3   7   111.73    98.44    14.76 o
       271    4   2   1   0   225.72   184.52     5.26 o
       272    4   4   1   0   462.76   433.95    10.45 o
       273    4   6   1   0   234.87   243.60    10.89 o
       274    4   4   3   0   219.72   229.45     9.10 o
       275    4   6   3   0   256.24   293.47    12.97 o
       276    5   2   5   0     5.27     6.64     4.07 <
       277    5   2   7   0     7.29     7.10     6.09 <
       278    5   4   7   0     3.83     1.33     7.71 <
       279    5   2   9   0     0.55    -0.90     7.19 <
       280    5   4   9   0     5.64     7.39    12.71 <
       281    6   1  -3   1    62.34    49.90     2.43 o
       281    5   1   3   1    62.34    49.90     2.43 o
       282    6   1  -4   2     7.05     7.59     3.09 <
       282    5   2   4   1     7.05     7.59     3.09 <
       283    6   1  -5   1    12.31    12.13     2.80 o
       283    5   1   5   1    12.31    12.13     2.80 o
       284    6   1  -5   3    48.95    50.94     6.99 o
       284    5   3   5   1    48.95    50.94     6.99 o
       285    6   1  -6   2     1.46     0.46     3.58 <
       285    5   2   6   1     1.46     0.46     3.58 <
       286    6   1  -6   4     2.00     2.60     7.33 <
       286    5   4   6   1     2.00     2.60     7.33 <
       287    6   1  -7   1    15.04    13.72     3.90 o
       287    5   1   7   1    15.04    13.72     3.90 o
       288    6   1  -7   3     6.26     5.28     6.01 <
       288    5   3   7   1     6.26     5.28     6.01 <
       289    6   1  -8   2     0.09    -1.36     5.46 <
       289    5   2   8   1     0.09    -1.36     5.46 <
       290    6   1  -8   4     0.25    -3.32    10.31 <
       290    5   4   8   1     0.25    -3.32    10.31 <
       291    6   1  -9   3    10.05     8.09     7.62 <
       291    5   3   9   1    10.05     8.09     7.62 <
       292    6   1  -9   5     3.24     3.55    12.21 <
       292    5   5   9   1     3.24     3.55    12.21 <
       293    6   2  -3   2    65.27    62.32     2.95 o
       293    5   2   3   2    65.27    62.32     2.95 o
       294    6   2  -4   1     6.38     4.74     2.71 <
       294    5   1   4   2     6.38     4.74     2.71 <
       295    6   2  -5   4    22.76    21.80     6.12 o
       295    5   4   5   2    22.76    21.80     6.12 o
       296    6   2  -6   1     1.79     1.56     4.19 <
       296    5   1   6   2     1.79     1.56     4.19 <
       297    6   2  -6   3     0.25     0.90     4.33 <
       297    5   3   6   2     0.25     0.90     4.33 <
       298    6   2  -6   5     0.46     1.59     7.45 <
       298    5   5   6   2     0.46     1.59     7.45 <
       299    6   2  -7   2    10.68     9.93     5.34 <
       299    5   2   7   2    10.68     9.93     5.34 <
       300    6   2  -7   4    26.03    26.34     9.04 <
       300    5   4   7   2    26.03    26.34     9.04 <
       301    6   2  -8   1     0.06    -1.70     6.84 <
       301    5   1   8   2     0.06    -1.70     6.84 <
       302    6   2  -8   3     0.19     1.44     6.35 <
       302    5   3   8   2     0.19     1.44     6.35 <
       303    6   2  -9   2    14.42    14.58     9.79 <
       303    5   2   9   2    14.42    14.58     9.79 <
       304    6   2  -9   4     2.64     3.15    10.86 <
       304    5   4   9   2     2.64     3.15    10.86 <
       305    6   2 -10   3     0.04    -0.46     8.69 <
       305    5   3  10   2     0.04    -0.46     8.69 <
       306    6   3   0   2     9.95     8.52     2.17 o
       306    5   2   0   3     9.95     8.52     2.17 o
       307    6   3  -1   1   261.56   279.00     6.84 o
       307    5   1   1   3   261.56   279.00     6.84 o
       308    6   3  -1   3   142.65   148.74     7.57 o
       308    5   3   1   3   142.65   148.74     7.57 o
       309    6   3  -2   2     6.01     6.96     3.15 <
       309    5   2   2   3     6.01     6.96     3.15 <
       310    6   3  -3   1   161.48   160.32     7.51 o
       310    5   1   3   3   161.48   160.32     7.51 o
       311    6   3  -4   2     3.04     2.22     3.26 <
       311    5   2   4   3     3.04     2.22     3.26 <
       312    6   3  -4   4     3.21     3.90     3.23 <
       312    5   4   4   3     3.21     3.90     3.23 <
       313    6   3  -5   1   114.37   129.63    12.68 o
       313    5   1   5   3   114.37   129.63    12.68 o
       314    6   3  -5   3    42.63    49.15     7.39 o
       314    5   3   5   3    42.63    49.15     7.39 o
       315    6   3  -6   2     0.50    -0.38     4.50 <
       315    5   2   6   3     0.50    -0.38     4.50 <
       316    6   3  -6   4     1.51     0.26     5.63 <
       316    5   4   6   3     1.51     0.26     5.63 <
       317    6   3  -7   1    34.55    39.19     8.43 o
       317    5   1   7   3    34.55    39.19     8.43 o
       318    6   3  -7   3    47.22    55.12     9.62 o
       318    5   3   7   3    47.22    55.12     9.62 o
       319    6   3  -8   2     0.08     3.61     7.68 <
       319    5   2   8   3     0.08     3.61     7.68 <
       320    6   4   0   3     6.89     5.69     4.48 <
       320    5   3   0   4     6.89     5.69     4.48 <
       321    6   4  -1   2   177.27   191.82     5.75 o
       321    5   2   1   4   177.27   191.82     5.75 o
       322    6   4  -1   4   116.18   106.99     7.62 o
       322    5   4   1   4   116.18   106.99     7.62 o
       323    6   4  -3   2   190.26   190.32     8.35 o
       323    5   2   3   4   190.26   190.32     8.35 o
       324    6   4  -4   1    10.94    10.89     5.60 <
       324    5   1   4   4    10.94    10.89     5.60 <
       325    6   4  -4   3     2.16     1.36     6.99 <
       325    5   3   4   4     2.16     1.36     6.99 <
       326    6   4  -5   2    51.39    52.67     7.42 o
       326    5   2   5   4    51.39    52.67     7.42 o
       327    6   4  -6   1     1.73     0.06     6.09 <
       327    5   1   6   4     1.73     0.06     6.09 <
       328    6   4  -6   3     2.31     1.39     7.07 <
       328    5   3   6   4     2.31     1.39     7.07 <
       329    6   5   0   2     1.01     3.35     5.20 <
       329    5   2   0   5     1.01     3.35     5.20 <
       330    6   5   0   4     3.37     0.09     4.88 <
       330    5   4   0   5     3.37     0.09     4.88 <
       331    6   5  -1   3   144.73   159.86     5.31 o
       331    5   3   1   5   144.73   159.86     5.31 o
       332    6   5  -2   2     1.35     0.09     7.39 <
       332    5   2   2   5     1.35     0.09     7.39 <
       333    6   5  -2   4     1.23     0.09     7.13 <
       333    5   4   2   5     1.23     0.09     7.13 <
       334    6   5  -3   1   175.16   183.97    12.73 o
       334    5   1   3   5   175.16   183.97    12.73 o
       335    6   5  -3   3    93.54    99.45     7.74 o
       335    5   3   3   5    93.54    99.45     7.74 o
       336    6   5  -3   5    55.47    57.67     9.79 o
       336    5   5   3   5    55.47    57.67     9.79 o
       337    6   5  -4   2     0.37    -1.21     8.26 <
       337    5   2   4   5     0.37    -1.21     8.26 <
       338    6   5  -4   4     1.51    -0.23     8.89 <
       338    5   4   4   5     1.51    -0.23     8.89 <
       339    6   5  -5   1    91.45   100.11     9.07 o
       339    5   1   5   5    91.45   100.11     9.07 o
       340    6   5  -5   3    77.97    81.60     8.75 o
       340    5   3   5   5    77.97    81.60     8.75 o
       341    6   6  -2   3     2.93     7.42     9.79 <
       341    5   3   2   6     2.93     7.42     9.79 <
       342    6   6  -3   4    67.02    75.05    11.64 o
       342    5   4   3   6    67.02    75.05    11.64 o
       343    6   6  -4   1     4.24     5.72     9.30 <
       343    5   1   4   6     4.24     5.72     9.30 <
       344    6   6  -4   3     4.86     7.68     7.80 <
       344    5   3   4   6     4.86     7.68     7.80 <
       345    6   6  -5   2    84.67    67.86    13.17 o
       345    5   2   5   6    84.67    67.86    13.17 o
       346    6   6  -5   4    22.49    23.07    10.74 <
       346    5   4   5   6    22.49    23.07    10.74 <
       347    6   7  -2   2     0.05    -1.16     8.35 <
       347    5   2   2   7     0.05    -1.16     8.35 <
       348    6   7  -4   2     0.08    -6.12    11.12 <
       348    5   2   4   7     0.08    -6.12    11.12 <
       349    6   2   3   0   153.18   149.93     6.58 o
       350    6   2   5   0    29.56    25.38     5.92 o
       351    6   2   7   0    40.89    37.51     7.74 o        


data_NBT-0.048BT_5.5GPa

# Chemical data
_chemical_formula_analytical             '(Na0.5 Bi0.5)0.952(2) Ba0.048(2) Ti O3'
_chemical_formula_sum                    'Na0.5 Bi0.5 Ti O3'
_chemical_formula_weight                 211.9


# Unit cell
_cell_formula_units_Z                    4
_cell_length_a                           5.4159(2)
_cell_length_b                           7.6592(3)
_cell_length_c                           5.4159(2)
_cell_angle_alpha                        90
_cell_angle_beta                         90
_cell_angle_gamma                        90
_cell_volume                             224.66(2)
_cell_measurement_temperature            293
_cell_measurement_pressure		 5460000(120000)

_cell_measurement_reflns_used   	600
_cell_measurement_theta_min     	2.9610
_cell_measurement_theta_max     	14.9910

# Experimental details
_diffrn_ambient_temperature              293
_diffrn_ambient_pressure                 5460000(120000)
_diffrn_radiation_probe                  x-ray
_diffrn_radiation_type                   'synchrotron'
_diffrn_radiation_wavelength             0.35424
_diffrn_measurement_device               'Huber four-circle Kappa diffractometer'
_diffrn_measurement_device_type          'Huber four-circle Kappa diffractometer'

_exptl_crystal_description               'cut parallel to pseudocubic {100}'
_exptl_crystal_colour			 colourless
_exptl_crystal_size_max                  0.11
_exptl_crystal_size_mid                  0.10
_exptl_crystal_size_min                  0.04
_exptl_crystal_density_diffrn            6.2638
_exptl_crystal_F_000                     372
_exptl_absorpt_coefficient_mu            7.026
_exptl_absorpt_correction_type           multi-scan
_exptl_absorpt_process_details
;
CrysAlisPro 1.171.42.49 (Rigaku Oxford Diffraction, 2022)
Empirical absorption correction using spherical harmonics,
implemented in SCALE3 ABSPACK scaling algorithm.
;
_oxdiff_exptl_absorpt_empirical_full_min           0.679
_oxdiff_exptl_absorpt_empirical_full_max           1.348
_oxdiff_exptl_absorpt_empirical_details
;
Empirical correction (ABSPACK) includes:
- Absorption correction using spherical harmonics
- Frame scaling
- Detector area scaling
;
_exptl_absorpt_correction_T_min          0.90300
_exptl_absorpt_correction_T_max          1.00000          

_diffrn_detector                        'Hybrid Pixel Array Detector, Pilatus 1M CeTe'
_diffrn_detector_area_resol_mean        5.8140
_diffrn_orient_matrix_UB_11      	-0.0005862000
_diffrn_orient_matrix_UB_12      	-0.0000885000
_diffrn_orient_matrix_UB_13      	-0.0462867000
_diffrn_orient_matrix_UB_21      	-0.0190013000
_diffrn_orient_matrix_UB_22      	0.0421454000
_diffrn_orient_matrix_UB_23       	0.0002361000
_diffrn_orient_matrix_UB_31       	0.0421343000
_diffrn_orient_matrix_UB_32       	0.0190113000
_diffrn_orient_matrix_UB_33      	-0.0006000000 	
_diffrn_measurement_method	 	'phi scans'
_diffrn_reflns_number                    878
_diffrn_reflns_theta_min                 2.65
_diffrn_reflns_theta_max                 15.76
_diffrn_reflns_theta_full                13.3
_diffrn_measured_fraction_theta_max      0.58
_diffrn_measured_fraction_theta_full     0.8
_diffrn_reflns_av_R_equivalents          0.0158
_diffrn_reflns_av_unetI/netI             0.0339
_diffrn_reflns_limit_h_min               -7
_diffrn_reflns_limit_h_max               7
_diffrn_reflns_limit_k_min               -10
_diffrn_reflns_limit_k_max               11
_diffrn_reflns_limit_l_min               -7
_diffrn_reflns_limit_l_max               7 


# Symmetry information
_symmetry_cell_setting                   orthorhombic
_symmetry_space_group_name_H-M           'P n m a'
_symmetry_space_group_name_Hall          '-P -2xabc;-2yb;-2zac'
loop_
 _space_group_symop_id
 _space_group_symop_operation_xyz
 1   x,y,z
 2   -x+1/2,-y,z+1/2
 3   -x,y+1/2,-z
 4   x+1/2,-y+1/2,-z+1/2
 5   -x,-y,-z
 6   x+1/2,y,-z+1/2
 7   x,-y+1/2,z
 8   -x+1/2,y+1/2,z+1/2

loop_
 _twin_individual_id
 _twin_individual_mass_fraction_refined
 _twin_individual_twin_matrix_11
 _twin_individual_twin_matrix_12
 _twin_individual_twin_matrix_13
 _twin_individual_twin_matrix_21
 _twin_individual_twin_matrix_22
 _twin_individual_twin_matrix_23
 _twin_individual_twin_matrix_31
 _twin_individual_twin_matrix_32
 _twin_individual_twin_matrix_33
1 0.168(10)
1 0 0
0 1 0
0 0 1
2 0.147(4)
0 0 -1
0 -1 0
-1 0 0
3 0.134(4)
0.5 -1 0.5
-0.5 0 0.5
-0.5 -1 -0.5
4 0.106(3)
0.5 1 0.5
0.5 0 -0.5
-0.5 1 -0.5
5 0.218(5)
-0.5 -1 0.5
0.5 0 0.5
-0.5 1 0.5
6 0.227(5)
0.5 1 -0.5
0.5 0 0.5
0.5 -1 -0.5


# refinement details
_reflns_number_total                     460
_reflns_number_gt                        406                      
_reflns_threshold_expression             'I>3\s(I)'

_refine_ls_structure_factor_coef         Fsqd
_refine_ls_R_factor_gt                   0.0437
_refine_ls_wR_factor_gt                  0.1177
_refine_ls_R_factor_all                  0.0448
_refine_ls_wR_factor_ref                 0.1208
_refine_ls_goodness_of_fit_ref           1.05
_refine_ls_goodness_of_fit_gt            1.09       
_refine_ls_number_reflns                 460
_refine_ls_number_parameters             33
_refine_ls_number_restraints             0
_refine_ls_number_constraints            6          
_refine_ls_weighting_scheme              sigma
_refine_ls_weighting_details             'w=1/(\s^2^(I)+0.0100000007I^2^)'
_refine_ls_shift/su_max                  0.0026
_refine_ls_shift/su_mean                 0.0009
_refine_diff_density_max                 1.99
_refine_diff_density_min                 -0.97             
_refine_ls_extinction_method             'none'

loop_
 _atom_type_symbol
 _atom_type_scat_dispersion_real
 _atom_type_scat_dispersion_imag
 _atom_type_scat_source
 _atom_type_scat_Cromer_Mann_a1
 _atom_type_scat_Cromer_Mann_b1
 _atom_type_scat_Cromer_Mann_a2
 _atom_type_scat_Cromer_Mann_b2
 _atom_type_scat_Cromer_Mann_a3
 _atom_type_scat_Cromer_Mann_b3
 _atom_type_scat_Cromer_Mann_a4
 _atom_type_scat_Cromer_Mann_b4
 _atom_type_scat_Cromer_Mann_c
 Bi  -0.6871  3.4563
 'International Tables Vol C tables 4.2.6.8 and 6.1.1.4'
33.3689 0.704 12.951 2.9238 16.5877 8.7937 6.4692 48.0093 13.5782
 Na   0.0055  0.0056
 'International Tables Vol C tables 4.2.6.8 and 6.1.1.4'
4.7626 3.285 3.1736 8.8422 1.2674 0.3136 1.1128 129.423996 0.676
 O    0.0004  0.0013
 'International Tables Vol C tables 4.2.6.8 and 6.1.1.4'
3.0485 13.2771 2.2868 5.7011 1.5463 0.3239 0.867 32.908901 0.2508
 Ti   0.0951  0.1155
 'International Tables Vol C tables 4.2.6.8 and 6.1.1.4'
9.7595 7.8508 7.3558 0.5 1.6991 35.633801 1.9021 116.105003 1.2807

_computing_data_collection		 'spec'
_computing_cell_refinement               'CrysAlisPro 1.171.42.49 (Rigaku Oxford Diffraction, 2022)'
_computing_data_reduction                'CrysAlisPro 1.171.42.49 (Rigaku Oxford Diffraction, 2022)'
_computing_structure_solution            JANA2006
_computing_structure_refinement          JANA2006


# Structural data
loop_
 _atom_site_label
 _atom_site_type_symbol
 _atom_site_fract_x
 _atom_site_fract_y
 _atom_site_fract_z
 _atom_site_adp_type
 _atom_site_U_iso_or_equiv
 _atom_site_site_symmetry_multiplicity
 _atom_site_occupancy
 _atom_site_calc_flag
  Ti1 Ti 0.5 0.5 0 Uani 0.013(2) 4 1 d
  Bi1 Bi -0.51758(16) 0.75 0.4979(2) Uani 0.0321(5) 4 0.5 d
  Na1 Na -0.51758(16) 0.75 0.4979(2) Uani 0.0321(5) 4 0.5 d
  O1 O -0.7787(9) -0.0286(8) 0.2208(10) Uani 0.0223(14) 8 1 d
  O2 O -0.5076(10) 0.25 1.057(2) Uani 0.024(3) 4 1 d
loop_
 _atom_site_aniso_label
 _atom_site_aniso_type_symbol
 _atom_site_aniso_U_11
 _atom_site_aniso_U_22
 _atom_site_aniso_U_33
 _atom_site_aniso_U_12
 _atom_site_aniso_U_13
 _atom_site_aniso_U_23
 Ti1 Ti 0.007(4) 0.012(4) 0.022(4) 0.0009(2) 0.0003(4) 0.0008(4)
 Bi1 Bi 0.0328(8) 0.0359(7) 0.0277(12) 0 -0.00003(14) 0
 Na1 Na 0.0328(8) 0.0359(7) 0.0277(12) 0 -0.00003(14) 0
 O1 O 0.017(3) 0.0256(16) 0.025(3) -0.0036(18) 0.0121(10) -0.0032(17)
 O2 O 0.025(6) 0.016(4) 0.029(5) 0 -0.0017(16) 0

# molecular geometry
loop_
 _geom_bond_atom_site_label_1
 _geom_bond_atom_site_label_2
 _geom_bond_site_symmetry_1
 _geom_bond_site_symmetry_2
 _geom_bond_distance
  Ti1 Ti1 . 2_564 3.8296(3)
  Ti1 Ti1 . 2_565 3.8296(3)
  Ti1 Ti1 . 2_664 3.8296(3)
  Ti1 Ti1 . 2_665 3.8296(3)
  Ti1 Ti1 . 3_645 3.8296(3)
  Ti1 Ti1 . 3_655 3.8296(3)
  Ti1 Bi1 . 1_654 3.3272(10)
  Ti1 Bi1 . 1_655 3.3086(10)
  Ti1 Bi1 . 2_464 3.2393(7)
  Ti1 Bi1 . 2_564 3.3948(7)
  Ti1 Bi1 . 3_545 3.3086(10)
  Ti1 Bi1 . 3_546 3.3272(10)
  Ti1 Bi1 . 4_565 3.3948(7)
  Ti1 Bi1 . 4_665 3.2393(7)
  Ti1 Na1 . 1_654 3.3272(10)
  Ti1 Na1 . 1_655 3.3086(10)
  Ti1 Na1 . 2_464 3.2393(7)
  Ti1 Na1 . 2_564 3.3948(7)
  Ti1 Na1 . 3_545 3.3086(10)
  Ti1 Na1 . 3_546 3.3272(10)
  Ti1 Na1 . 4_565 3.3948(7)
  Ti1 Na1 . 4_665 3.2393(7)
  Ti1 O1 . 3_555 1.938(5)
  Ti1 O1 . 4_655 1.942(5)
  Ti1 O1 . 7_655 1.938(5)
  Ti1 O1 . 8_454 1.942(5)
  Ti1 O2 . 1_654 1.940(2)
  Ti1 O2 . 3_556 1.940(2)
  Bi1 Bi1 . 3_446 3.8344(3)
  Bi1 Bi1 . 3_456 3.8344(3)
  Bi1 Bi1 . 4_465 3.8135(15)
  Bi1 Bi1 . 4_466 3.8458(15)
  Bi1 Bi1 . 4_565 3.8135(15)
  Bi1 Bi1 . 4_566 3.8458(15)
  Bi1 Na1 . . 0
  Bi1 Na1 . 3_446 3.8344(3)
  Bi1 Na1 . 3_456 3.8344(3)
  Bi1 Na1 . 4_465 3.8135(15)
  Bi1 Na1 . 4_466 3.8458(15)
  Bi1 Na1 . 4_565 3.8135(15)
  Bi1 Na1 . 4_566 3.8458(15)
  Bi1 O1 . 1_565 2.670(5)
  Bi1 O1 . 2_365 2.689(6)
  Bi1 O1 . 3_456 3.074(5)
  Bi1 O1 . 4_555 2.440(5)
  Bi1 O1 . 5_466 3.074(5)
  Bi1 O1 . 6_565 2.440(5)
  Bi1 O1 . 7_555 2.670(5)
  Bi1 O1 . 8_355 2.689(6)
  Bi1 O2 . 2_364 2.591(6)
  Bi1 O2 . 2_464 2.862(6)
  Bi1 O2 . 3_456 3.006(13)
  Bi1 O2 . 3_457 2.417(12)
  Na1 Na1 . 2_364 5.3232(11)
  Na1 Na1 . 2_365 5.3232(11)
  Na1 Na1 . 2_374 5.3232(11)
  Na1 Na1 . 2_375 5.3232(11)
  Na1 Na1 . 3_446 3.8344(3)
  Na1 Na1 . 3_456 3.8344(3)
  Na1 Na1 . 4_465 3.8135(15)
  Na1 Na1 . 4_466 3.8458(15)
  Na1 Na1 . 4_565 3.8135(15)
  Na1 Na1 . 4_566 3.8458(15)
  Na1 O1 . 1_565 2.670(5)
  Na1 O1 . 2_365 2.689(6)
  Na1 O1 . 3_456 3.074(5)
  Na1 O1 . 4_555 2.440(5)
  Na1 O1 . 5_466 3.074(5)
  Na1 O1 . 6_565 2.440(5)
  Na1 O1 . 7_555 2.670(5)
  Na1 O1 . 8_355 2.689(6)
  Na1 O2 . 2_364 2.591(6)
  Na1 O2 . 2_464 2.862(6)
  Na1 O2 . 3_456 3.006(13)
  Na1 O2 . 3_457 2.417(12)

loop_
 _twin_refln_datum_id
 _twin_refln_individual_id
 _twin_refln_index_h
 _twin_refln_index_k
 _twin_refln_index_l
 _twin_refln_F_squared_calc
 _twin_refln_F_squared_meas
 _twin_refln_F_squared_sigma
 _twin_refln_include_status
         1    1   2   3   0   148.30   142.31     6.53 o
         2    1   2   5   0    24.48    24.18     1.53 o
         3    6   3   0   3  1990.28  2154.60    82.76 o
         3    5   3   0   3  1990.28  2154.60    82.76 o
         3    4   3   0  -3  1990.28  2154.60    82.76 o
         3    3  -3   0   3  1990.28  2154.60    82.76 o
         3    2   0  -6   0  1990.28  2154.60    82.76 o
         3    1   0   6   0  1990.28  2154.60    82.76 o
         4    1   2   7   0    40.26    40.12     1.60 o
         5    6   2  -4   6  2743.67  2744.29   106.21 o
         5    5   6   4   2  2743.67  2744.29   106.21 o
         5    4   2  -4  -6  2743.67  2744.29   106.21 o
         5    3  -6   4   2  2743.67  2744.29   106.21 o
         5    2   0  -8   4  2743.67  2744.29   106.21 o
         5    1  -4   8   0  2743.67  2744.29   106.21 o
         6    6   3  -2   5  5150.18  5102.18   196.45 o
         6    5   5   2   3  5150.18  5102.18   196.45 o
         6    4   3  -2  -5  5150.18  5102.18   196.45 o
         6    3  -5   2   3  5150.18  5102.18   196.45 o
         6    2   0  -8   2  5150.18  5102.18   196.45 o
         6    1  -2   8   0  5150.18  5102.18   196.45 o
         7    6   4   0   4  7003.49  7198.90   196.25 o
         7    5   4   0   4  7003.49  7198.90   196.25 o
         7    4   4   0  -4  7003.49  7198.90   196.25 o
         7    3  -4   0   4  7003.49  7198.90   196.25 o
         7    2   0  -8   0  7003.49  7198.90   196.25 o
         7    1   0   8   0  7003.49  7198.90   196.25 o
         8    6   5   2   3  5164.98  5048.28   196.25 o
         8    5   3  -2   5  5164.98  5048.28   196.25 o
         8    4   5   2  -3  5164.98  5048.28   196.25 o
         8    3  -3  -2   5  5164.98  5048.28   196.25 o
         8    2   0  -8  -2  5164.98  5048.28   196.25 o
         8    1   2   8   0  5164.98  5048.28   196.25 o
         9    1   2   9   0     2.31     3.03     1.06 <
        10    6  -3   1  -6    26.97    21.33     1.50 o
        10    5  -6  -1  -3    26.97    21.33     1.50 o
        10    4  -4   3   5    26.97    21.33     1.50 o
        10    3   5  -3  -4    26.97    21.33     1.50 o
        10    2  -1   9  -2    26.97    21.33     1.50 o
        10    1   2  -9   1    26.97    21.33     1.50 o
        11    6  -3  -1  -4    82.04    58.46     2.86 o
        11    5  -4   1  -3    82.04    58.46     2.86 o
        11    4  -4   1   3    82.04    58.46     2.86 o
        11    3   3  -1  -4    82.04    58.46     2.86 o
        11    1   0  -7   1    82.04    58.46     2.86 o
        12    6  -2   1  -5    28.19    30.45     1.69 o
        12    5  -5  -1  -2    28.19    30.45     1.69 o
        12    4  -3   3   4    28.19    30.45     1.69 o
        12    3   4  -3  -3    28.19    30.45     1.69 o
        12    2  -1   7  -2    28.19    30.45     1.69 o
        12    1   2  -7   1    28.19    30.45     1.69 o
        13    6  -4  -4  -2  6599.81  6572.53   250.25 o
        13    5  -2   4  -4  6599.81  6572.53   250.25 o
        13    4  -5  -2   1  6599.81  6572.53   250.25 o
        13    3   1   2  -5  6599.81  6572.53   250.25 o
        13    2  -1   6   3  6599.81  6572.53   250.25 o
        13    1  -3  -6   1  6599.81  6572.53   250.25 o
        14    6  -2  -1  -3    63.20    76.75     2.61 o
        14    5  -3   1  -2    63.20    76.75     2.61 o
        14    4  -3   1   2    63.20    76.75     2.61 o
        14    3   2  -1  -3    63.20    76.75     2.61 o
        14    1   0  -5   1    63.20    76.75     2.61 o
        15    6  -3  -4  -1  1164.00  1080.40    40.68 o
        15    5  -1   4  -3  1164.00  1080.40    40.68 o
        15    4  -4  -2   0  1164.00  1080.40    40.68 o
        15    3   0   2  -4  1164.00  1080.40    40.68 o
        15    2  -1   4   3  1164.00  1080.40    40.68 o
        15    1  -3  -4   1  1164.00  1080.40    40.68 o
        16    6  -2  -3  -1   114.28   123.28     4.66 o
        16    5  -1   3  -2   114.28   123.28     4.66 o
        16    3   0   1  -3   114.28   123.28     4.66 o
        16    2  -1   3   2   114.28   123.28     4.66 o
        16    1  -2  -3   1   114.28   123.28     4.66 o
        17    6  -2  -4   0 19884.60 23945.00   915.81 o
        17    5   0   4  -2 19884.60 23945.00   915.81 o
        17    4  -3  -2  -1 19884.60 23945.00   915.81 o
        17    3  -1   2  -3 19884.60 23945.00   915.81 o
        17    2  -1   2   3 19884.60 23945.00   915.81 o
        17    1  -3  -2   1 19884.60 23945.00   915.81 o
        18    5   0   3  -1   251.61   229.65     9.60 o
        18    4  -2  -1  -1   251.61   229.65     9.60 o
        18    3  -1   1  -2   251.61   229.65     9.60 o
        18    2  -1   1   2   251.61   229.65     9.60 o
        18    1  -2  -1   1   251.61   229.65     9.60 o
        19    6  -1  -4   1  2224.76  2688.87   103.81 o
        19    5   1   4  -1  2224.76  2688.87   103.81 o
        19    4  -2  -2  -2  2224.76  2688.87   103.81 o
        19    3  -2   2  -2  2224.76  2688.87   103.81 o
        19    2  -1   0   3  2224.76  2688.87   103.81 o
        19    1  -3   0   1  2224.76  2688.87   103.81 o
        20    6   0  -2   0  4507.38  5383.55   145.80 o
        20    5   0   2   0  4507.38  5383.55   145.80 o
        20    4  -1   0  -1  4507.38  5383.55   145.80 o
        20    3  -1   0  -1  4507.38  5383.55   145.80 o
        20    2  -1   0   1  4507.38  5383.55   145.80 o
        20    1  -1   0   1  4507.38  5383.55   145.80 o
        21    2  -1   0  -2    59.25    57.19     1.66 o
        21    1   2   0   1    59.25    57.19     1.66 o
        22    6  -1  -5   2   136.57   107.63     5.43 o
        22    5   2   5  -1   136.57   107.63     5.43 o
        22    4  -2  -3  -3   136.57   107.63     5.43 o
        22    3  -3   3  -2   136.57   107.63     5.43 o
        22    2  -1  -1   4   136.57   107.63     5.43 o
        22    1  -4   1   1   136.57   107.63     5.43 o
        23    6   0  -3   1   253.25   250.11     6.83 o
        23    4  -1  -1  -2   253.25   250.11     6.83 o
        23    3  -2   1  -1   253.25   250.11     6.83 o
        23    2  -1  -1   2   253.25   250.11     6.83 o
        23    1  -2   1   1   253.25   250.11     6.83 o
        24    2  -1  -1  -1    92.20    79.00     2.45 o
        24    1   1   1   1    92.20    79.00     2.45 o
        25    2  -1  -1  -3   277.78   270.64     9.26 o
        25    1   3   1   1   277.78   270.64     9.26 o
        26    2  -1  -2  -2    45.16    52.49     1.58 o
        26    1   2   2   1    45.16    52.49     1.58 o
        27    2  -1  -2  -4    35.11    33.48     1.88 o
        27    1   4   2   1    35.11    33.48     1.88 o
        28    6   0  -5   3   113.46   112.59     4.63 o
        28    4  -1  -3  -4   113.46   112.59     4.63 o
        28    3  -4   3  -1   113.46   112.59     4.63 o
        28    2  -1  -3   4   113.46   112.59     4.63 o
        28    1  -4   3   1   113.46   112.59     4.63 o
        29    6   1  -3   2   110.21   128.30     4.88 o
        29    5   2   3   1   110.21   128.30     4.88 o
        29    4   0  -1  -3   110.21   128.30     4.88 o
        29    2  -1  -3   2   110.21   128.30     4.88 o
        29    1  -2   3   1   110.21   128.30     4.88 o
        30    6   2  -1   1   243.95   251.65     9.62 o
        30    5   1   1   2   243.95   251.65     9.62 o
        30    4   1   1  -2   243.95   251.65     9.62 o
        30    3  -2  -1   1   243.95   251.65     9.62 o
        30    1   0   3   1   243.95   251.65     9.62 o
        31    2  -1  -3  -1   100.42   100.63     2.93 o
        31    1   1   3   1   100.42   100.63     2.93 o
        32    2  -1  -3  -3   154.01   143.87     3.32 o
        32    1   3   3   1   154.01   143.87     3.32 o
        33    6   1  -4   3  1149.13  1067.95    40.88 o
        33    5   3   4   1  1149.13  1067.95    40.88 o
        33    4   0  -2  -4  1149.13  1067.95    40.88 o
        33    3  -4   2   0  1149.13  1067.95    40.88 o
        33    2  -1  -4   3  1149.13  1067.95    40.88 o
        33    1  -3   4   1  1149.13  1067.95    40.88 o
        34    6   2  -2   2  2220.00  2710.20    73.37 o
        34    5   2   2   2  2220.00  2710.20    73.37 o
        34    4   1   0  -3  2220.00  2710.20    73.37 o
        34    3  -3   0   1  2220.00  2710.20    73.37 o
        34    2  -1  -4   1  2220.00  2710.20    73.37 o
        34    1  -1   4   1  2220.00  2710.20    73.37 o
        35    2  -1  -4  -2    12.32    11.76     0.60 o
        35    1   2   4   1    12.32    11.76     0.60 o
        36    6   1  -5   4    36.96    40.20     2.14 o
        36    5   4   5   1    36.96    40.20     2.14 o
        36    4   0  -3  -5    36.96    40.20     2.14 o
        36    2  -1  -5   4    36.96    40.20     2.14 o
        36    1  -4   5   1    36.96    40.20     2.14 o
        37    6   2  -3   3   140.78   135.16     3.83 o
        37    5   3   3   2   140.78   135.16     3.83 o
        37    4   1  -1  -4   140.78   135.16     3.83 o
        37    3  -4   1   1   140.78   135.16     3.83 o
        37    2  -1  -5   2   140.78   135.16     3.83 o
        37    1  -2   5   1   140.78   135.16     3.83 o
        38    6   3  -1   2    65.81    57.62     1.91 o
        38    5   2   1   3    65.81    57.62     1.91 o
        38    4   2   1  -3    65.81    57.62     1.91 o
        38    3  -3  -1   2    65.81    57.62     1.91 o
        38    1   0   5   1    65.81    57.62     1.91 o
        39    2  -1  -5  -1    19.91    19.86     0.88 o
        39    1   1   5   1    19.91    19.86     0.88 o
        40    2  -1  -5  -3   135.08   143.10     3.10 o
        40    1   3   5   1   135.08   143.10     3.10 o
        41    6   2  -4   4  6540.13  6504.48   177.15 o
        41    5   4   4   2  6540.13  6504.48   177.15 o
        41    4   1  -2  -5  6540.13  6504.48   177.15 o
        41    3  -5   2   1  6540.13  6504.48   177.15 o
        41    2  -1  -6   3  6540.13  6504.48   177.15 o
        41    1  -3   6   1  6540.13  6504.48   177.15 o
        42    6   3  -2   3 10014.50 10086.80   272.83 o
        42    5   3   2   3 10014.50 10086.80   272.83 o
        42    4   2   0  -4 10014.50 10086.80   272.83 o
        42    3  -4   0   2 10014.50 10086.80   272.83 o
        42    2  -1  -6   1 10014.50 10086.80   272.83 o
        42    1  -1   6   1 10014.50 10086.80   272.83 o
        43    6   4   0   2 10059.20 11384.30   435.11 o
        43    5   2   0   4 10059.20 11384.30   435.11 o
        43    4   3   2  -3 10059.20 11384.30   435.11 o
        43    3  -3  -2   3 10059.20 11384.30   435.11 o
        43    2  -1  -6  -1 10059.20 11384.30   435.11 o
        43    1   1   6   1 10059.20 11384.30   435.11 o
        44    2  -1  -6  -2     2.97     2.59     0.60 o
        44    1   2   6   1     2.97     2.59     0.60 o
        45    2  -1  -6  -4     3.15     2.72     0.90 o
        45    1   4   6   1     3.15     2.72     0.90 o
        46    6   2  -5   5    35.62    43.67     2.21 o
        46    5   5   5   2    35.62    43.67     2.21 o
        46    4   1  -3  -6    35.62    43.67     2.21 o
        46    3  -6   3   1    35.62    43.67     2.21 o
        46    2  -1  -7   4    35.62    43.67     2.21 o
        46    1  -4   7   1    35.62    43.67     2.21 o
        47    6   3  -3   4    29.31    33.26     1.89 o
        47    5   4   3   3    29.31    33.26     1.89 o
        47    4   2  -1  -5    29.31    33.26     1.89 o
        47    3  -5   1   2    29.31    33.26     1.89 o
        47    2  -1  -7   2    29.31    33.26     1.89 o
        47    1  -2   7   1    29.31    33.26     1.89 o
        48    6   4  -1   3    78.94    71.23     3.06 o
        48    5   3   1   4    78.94    71.23     3.06 o
        48    4   3   1  -4    78.94    71.23     3.06 o
        48    3  -4  -1   3    78.94    71.23     3.06 o
        48    1   0   7   1    78.94    71.23     3.06 o
        49    2  -1  -7  -1    23.40    18.63     0.66 o
        49    1   1   7   1    23.40    18.63     0.66 o
        50    2  -1  -7  -3    31.62    35.18     1.02 o
        50    1   3   7   1    31.62    35.18     1.02 o
        51    6   3  -4   5   113.90   113.63     5.23 o
        51    5   5   4   3   113.90   113.63     5.23 o
        51    4   2  -2  -6   113.90   113.63     5.23 o
        51    3  -6   2   2   113.90   113.63     5.23 o
        51    2  -1  -8   3   113.90   113.63     5.23 o
        51    1  -3   8   1   113.90   113.63     5.23 o
        52    6   4  -2   4   202.61   197.91     8.26 o
        52    5   4   2   4   202.61   197.91     8.26 o
        52    4   3   0  -5   202.61   197.91     8.26 o
        52    3  -5   0   3   202.61   197.91     8.26 o
        52    2  -1  -8   1   202.61   197.91     8.26 o
        52    1  -1   8   1   202.61   197.91     8.26 o
        53    6   5   0   3   216.32   169.81     7.15 o
        53    5   3   0   5   216.32   169.81     7.15 o
        53    4   4   2  -4   216.32   169.81     7.15 o
        53    3  -4  -2   4   216.32   169.81     7.15 o
        53    2  -1  -8  -1   216.32   169.81     7.15 o
        53    1   1   8   1   216.32   169.81     7.15 o
        54    2  -1  -8  -2     0.15     0.19     0.40 <
        54    1   2   8   1     0.15     0.19     0.40 <
        55    6   4  -3   5    31.34    33.93     1.38 o
        55    5   5   3   4    31.34    33.93     1.38 o
        55    4   3  -1  -6    31.34    33.93     1.38 o
        55    3  -6   1   3    31.34    33.93     1.38 o
        55    2  -1  -9   2    31.34    33.93     1.38 o
        55    1  -2   9   1    31.34    33.93     1.38 o
        56    6   5  -1   4    13.71    17.73     1.06 o
        56    5   4   1   5    13.71    17.73     1.06 o
        56    4   4   1  -5    13.71    17.73     1.06 o
        56    3  -5  -1   4    13.71    17.73     1.06 o
        56    1   0   9   1    13.71    17.73     1.06 o
        57    2  -1  -9  -1     2.52     2.45     0.50 o
        57    1   1   9   1     2.52     2.45     0.50 o
        58    6   6   1   3    25.53    22.51     1.45 o
        58    5   3  -1   6    25.53    22.51     1.45 o
        58    4   5   3  -4    25.53    22.51     1.45 o
        58    3  -4  -3   5    25.53    22.51     1.45 o
        58    2  -1  -9  -2    25.53    22.51     1.45 o
        58    1   2   9   1    25.53    22.51     1.45 o
        59    2  -1  -9  -3    25.07    29.60     1.09 o
        59    1   3   9   1    25.07    29.60     1.09 o
        60    6   4  -4   6  1185.85  1117.64    42.34 o
        60    5   6   4   4  1185.85  1117.64    42.34 o
        60    4   3  -2  -7  1185.85  1117.64    42.34 o
        60    3  -7   2   3  1185.85  1117.64    42.34 o
        60    2  -1 -10   3  1185.85  1117.64    42.34 o
        60    1  -3  10   1  1185.85  1117.64    42.34 o
        61    6   5  -2   5  1613.29  1611.29    43.94 o
        61    5   5   2   5  1613.29  1611.29    43.94 o
        61    4   4   0  -6  1613.29  1611.29    43.94 o
        61    3  -6   0   4  1613.29  1611.29    43.94 o
        61    2  -1 -10   1  1613.29  1611.29    43.94 o
        61    1  -1  10   1  1613.29  1611.29    43.94 o
        62    2  -1 -10  -2     0.01     0.00     0.60 <
        62    1   2  10   1     0.01     0.00     0.60 <
        63    6  -3  -2  -5  5169.77  5117.54   196.25 o
        63    5  -5   2  -3  5169.77  5117.54   196.25 o
        63    4  -5   2   3  5169.77  5117.54   196.25 o
        63    3   3  -2  -5  5169.77  5117.54   196.25 o
        63    2  -2   8   0  5169.77  5117.54   196.25 o
        63    1   0  -8   2  5169.77  5117.54   196.25 o
        64    6  -4  -6  -2   467.02   356.98    15.17 o
        64    5  -2   6  -4   467.02   356.98    15.17 o
        64    4  -6  -2   0   467.02   356.98    15.17 o
        64    3   0   2  -6   467.02   356.98    15.17 o
        64    2  -2   6   4   467.02   356.98    15.17 o
        64    1  -4  -6   2   467.02   356.98    15.17 o
        65    6  -4  -7  -1    40.51    34.97     1.82 o
        65    5  -1   7  -4    40.51    34.97     1.82 o
        65    4  -6  -3  -1    40.51    34.97     1.82 o
        65    3  -1   3  -6    40.51    34.97     1.82 o
        65    2  -2   5   5    40.51    34.97     1.82 o
        65    1  -5  -5   2    40.51    34.97     1.82 o
        66    6  -3  -5  -2    15.88    13.46     0.86 o
        66    5  -2   5  -3    15.88    13.46     0.86 o
        66    3   0   1  -5    15.88    13.46     0.86 o
        66    2  -2   5   3    15.88    13.46     0.86 o
        66    1  -3  -5   2    15.88    13.46     0.86 o
        67    6  -4  -8   0  2734.73  2760.15   106.04 o
        67    5   0   8  -4  2734.73  2760.15   106.04 o
        67    4  -6  -4  -2  2734.73  2760.15   106.04 o
        67    3  -2   4  -6  2734.73  2760.15   106.04 o
        67    2  -2   4   6  2734.73  2760.15   106.04 o
        67    1  -6  -4   2  2734.73  2760.15   106.04 o
        68    6  -3  -6  -1  6612.97  8454.60   326.44 o
        68    5  -1   6  -3  6612.97  8454.60   326.44 o
        68    4  -5  -2  -1  6612.97  8454.60   326.44 o
        68    3  -1   2  -5  6612.97  8454.60   326.44 o
        68    2  -2   4   4  6612.97  8454.60   326.44 o
        68    1  -4  -4   2  6612.97  8454.60   326.44 o
        69    6  -2  -5  -1   147.17   127.05     3.86 o
        69    5  -1   5  -2   147.17   127.05     3.86 o
        69    4  -4  -1  -1   147.17   127.05     3.86 o
        69    3  -1   1  -4   147.17   127.05     3.86 o
        69    2  -2   3   3   147.17   127.05     3.86 o
        69    1  -3  -3   2   147.17   127.05     3.86 o
        70    6  -1  -3  -2   115.00   111.17     4.64 o
        70    5  -2   3  -1   115.00   111.17     4.64 o
        70    3   0  -1  -3   115.00   111.17     4.64 o
        70    2  -2   3   1   115.00   111.17     4.64 o
        70    1  -1  -3   2   115.00   111.17     4.64 o
        71    6  -2  -6   0  2409.91  2407.85    93.95 o
        71    5   0   6  -2  2409.91  2407.85    93.95 o
        71    4  -4  -2  -2  2409.91  2407.85    93.95 o
        71    3  -2   2  -4  2409.91  2407.85    93.95 o
        71    2  -2   2   4  2409.91  2407.85    93.95 o
        71    1  -4  -2   2  2409.91  2407.85    93.95 o
        72    6  -1  -4  -1  2263.26  2618.99    70.87 o
        72    5  -1   4  -1  2263.26  2618.99    70.87 o
        72    4  -3   0  -1  2263.26  2618.99    70.87 o
        72    3  -1   0  -3  2263.26  2618.99    70.87 o
        72    2  -2   2   2  2263.26  2618.99    70.87 o
        72    1  -2  -2   2  2263.26  2618.99    70.87 o
        73    6  -2  -7   1    32.94    39.37     2.04 o
        73    5   1   7  -2    32.94    39.37     2.04 o
        73    4  -4  -3  -3    32.94    39.37     2.04 o
        73    3  -3   3  -4    32.94    39.37     2.04 o
        73    2  -2   1   5    32.94    39.37     2.04 o
        73    1  -5  -1   2    32.94    39.37     2.04 o
        74    5   0   5  -1    69.96    62.93     2.00 o
        74    4  -3  -1  -2    69.96    62.93     2.00 o
        74    3  -2   1  -3    69.96    62.93     2.00 o
        74    2  -2   1   3    69.96    62.93     2.00 o
        74    1  -3  -1   2    69.96    62.93     2.00 o
        75    6   0  -3  -1   260.18   250.52     9.64 o
        75    4  -2   1  -1   260.18   250.52     9.64 o
        75    3  -1  -1  -2   260.18   250.52     9.64 o
        75    2  -2   1   1   260.18   250.52     9.64 o
        75    1  -1  -1   2   260.18   250.52     9.64 o
        76    6  -2  -8   2  4276.61  4089.28   159.76 o
        76    5   2   8  -2  4276.61  4089.28   159.76 o
        76    4  -4  -4  -4  4276.61  4089.28   159.76 o
        76    3  -4   4  -4  4276.61  4089.28   159.76 o
        76    2  -2   0   6  4276.61  4089.28   159.76 o
        76    1  -6   0   2  4276.61  4089.28   159.76 o
        77    6  -1  -6   1 10066.00 10180.30   272.89 o
        77    5   1   6  -1 10066.00 10180.30   272.89 o
        77    4  -3  -2  -3 10066.00 10180.30   272.89 o
        77    3  -3   2  -3 10066.00 10180.30   272.89 o
        77    2  -2   0   4 10066.00 10180.30   272.89 o
        77    1  -4   0   2 10066.00 10180.30   272.89 o
        78    2  -2   0  -1    60.03    55.71     1.64 o
        78    1   1   0   2    60.03    55.71     1.64 o
        79    2  -2   0  -3    15.93    22.90     1.29 o
        79    1   3   0   2    15.93    22.90     1.29 o
        80    2  -2   0  -5     0.38     0.26     0.85 <
        80    1   5   0   2     0.38     0.26     0.85 <
        81    6  -1  -7   2    31.64    39.91     2.02 o
        81    5   2   7  -1    31.64    39.91     2.02 o
        81    4  -3  -3  -4    31.64    39.91     2.02 o
        81    3  -4   3  -3    31.64    39.91     2.02 o
        81    2  -2  -1   5    31.64    39.91     2.02 o
        81    1  -5   1   2    31.64    39.91     2.02 o
        82    6   0  -5   1    73.90    74.51     2.11 o
        82    4  -2  -1  -3    73.90    74.51     2.11 o
        82    3  -3   1  -2    73.90    74.51     2.11 o
        82    2  -2  -1   3    73.90    74.51     2.11 o
        82    1  -3   1   2    73.90    74.51     2.11 o
        83    5   0   3   1   250.60   248.27     6.84 o
        83    4  -1   1  -2   250.60   248.27     6.84 o
        83    3  -2  -1  -1   250.60   248.27     6.84 o
        83    2  -2  -1   1   250.60   248.27     6.84 o
        83    1  -1   1   2   250.60   248.27     6.84 o
        84    2  -2  -1  -2   226.08   209.45     4.60 o
        84    1   2   1   2   226.08   209.45     4.60 o
        85    2  -2  -1  -4   189.10   185.44     3.87 o
        85    1   4   1   2   189.10   185.44     3.87 o
        86    2  -2  -1  -6   119.52   112.86     4.86 o
        86    1   6   1   2   119.52   112.86     4.86 o
        87    6   0  -6   2  2392.66  2438.34    66.50 o
        87    5   2   6   0  2392.66  2438.34    66.50 o
        87    4  -2  -2  -4  2392.66  2438.34    66.50 o
        87    3  -4   2  -2  2392.66  2438.34    66.50 o
        87    2  -2  -2   4  2392.66  2438.34    66.50 o
        87    1  -4   2   2  2392.66  2438.34    66.50 o
        88    6   1  -4   1  2213.78  2605.07    70.95 o
        88    5   1   4   1  2213.78  2605.07    70.95 o
        88    4  -1   0  -3  2213.78  2605.07    70.95 o
        88    3  -3   0  -1  2213.78  2605.07    70.95 o
        88    2  -2  -2   2  2213.78  2605.07    70.95 o
        88    1  -2   2   2  2213.78  2605.07    70.95 o
        89    2  -2  -2  -1    44.50    49.47     1.28 o
        89    1   1   2   2    44.50    49.47     1.28 o
        90    2  -2  -2  -3     7.58     6.56     0.42 o
        90    1   3   2   2     7.58     6.56     0.42 o
        91    2  -2  -2  -5     0.95     0.99     0.52 <
        91    1   5   2   2     0.95     0.99     0.52 <
        92    6   0  -7   3     7.87     7.01     0.81 o
        92    4  -2  -3  -5     7.87     7.01     0.81 o
        92    3  -5   3  -2     7.87     7.01     0.81 o
        92    2  -2  -3   5     7.87     7.01     0.81 o
        92    1  -5   3   2     7.87     7.01     0.81 o
        93    6   1  -5   2   141.07   142.07     3.99 o
        93    5   2   5   1   141.07   142.07     3.99 o
        93    4  -1  -1  -4   141.07   142.07     3.99 o
        93    3  -4   1  -1   141.07   142.07     3.99 o
        93    2  -2  -3   3   141.07   142.07     3.99 o
        93    1  -3   3   2   141.07   142.07     3.99 o
        94    6   2  -3   1   110.49   107.54     4.78 o
        94    5   1   3   2   110.49   107.54     4.78 o
        94    4   0   1  -3   110.49   107.54     4.78 o
        94    2  -2  -3   1   110.49   107.54     4.78 o
        94    1  -1   3   2   110.49   107.54     4.78 o
        95    2  -2  -3  -2   101.97    92.14     2.23 o
        95    1   2   3   2   101.97    92.14     2.23 o
        96    2  -2  -3  -4   208.95   213.74     5.14 o
        96    1   4   3   2   208.95   213.74     5.14 o
        97    2  -2  -3  -6    64.76    63.39     2.99 o
        97    1   6   3   2    64.76    63.39     2.99 o
        98    6   1  -6   3  6560.72  8350.19   230.98 o
        98    5   3   6   1  6560.72  8350.19   230.98 o
        98    4  -1  -2  -5  6560.72  8350.19   230.98 o
        98    3  -5   2  -1  6560.72  8350.19   230.98 o
        98    2  -2  -4   4  6560.72  8350.19   230.98 o
        98    1  -4   4   2  6560.72  8350.19   230.98 o
        99    6   2  -4   2 21798.10 25213.50   965.43 o
        99    5   2   4   2 21798.10 25213.50   965.43 o
        99    4   0   0  -4 21798.10 25213.50   965.43 o
        99    3  -4   0   0 21798.10 25213.50   965.43 o
        99    2  -2  -4   2 21798.10 25213.50   965.43 o
        99    1  -2   4   2 21798.10 25213.50   965.43 o
       100    2  -2  -4  -1    12.52    11.76     0.64 o
       100    1   1   4   2    12.52    11.76     0.64 o
       101    2  -2  -4  -3     4.78     4.89     1.04 o
       101    1   3   4   2     4.78     4.89     1.04 o
       102    2  -2  -4  -5     0.14     0.33     0.76 <
       102    1   5   4   2     0.14     0.33     0.76 <
       103    6   2  -5   3    16.07    17.85     1.00 o
       103    5   3   5   2    16.07    17.85     1.00 o
       103    4   0  -1  -5    16.07    17.85     1.00 o
       103    2  -2  -5   3    16.07    17.85     1.00 o
       103    1  -3   5   2    16.07    17.85     1.00 o
       104    6   3  -3   2   136.73   145.13     3.91 o
       104    5   2   3   3   136.73   145.13     3.91 o
       104    4   1   1  -4   136.73   145.13     3.91 o
       104    3  -4  -1   1   136.73   145.13     3.91 o
       104    2  -2  -5   1   136.73   145.13     3.91 o
       104    1  -1   5   2   136.73   145.13     3.91 o
       105    2  -2  -5  -2   115.15   129.11     3.83 o
       105    1   2   5   2   115.15   129.11     3.83 o
       106    2  -2  -5  -4    53.06    55.39     2.49 o
       106    1   4   5   2    53.06    55.39     2.49 o
       107    2  -2  -5  -6    74.08    64.32     2.80 o
       107    1   6   5   2    74.08    64.32     2.80 o
       108    6   2  -6   4   449.49   417.06    11.00 o
       108    5   4   6   2   449.49   417.06    11.00 o
       108    4   0  -2  -6   449.49   417.06    11.00 o
       108    3  -6   2   0   449.49   417.06    11.00 o
       108    2  -2  -6   4   449.49   417.06    11.00 o
       108    1  -4   6   2   449.49   417.06    11.00 o
       109    6   3  -4   3   906.31   832.15    22.67 o
       109    5   3   4   3   906.31   832.15    22.67 o
       109    4   1   0  -5   906.31   832.15    22.67 o
       109    3  -5   0   1   906.31   832.15    22.67 o
       109    2  -2  -6   2   906.31   832.15    22.67 o
       109    1  -2   6   2   906.31   832.15    22.67 o
       110    6   4  -2   2  2425.64  2415.21    93.94 o
       110    5   2   2   4  2425.64  2415.21    93.94 o
       110    4   2   2  -4  2425.64  2415.21    93.94 o
       110    3  -4  -2   2  2425.64  2415.21    93.94 o
       110    2  -2  -6   0  2425.64  2415.21    93.94 o
       110    1   0   6   2  2425.64  2415.21    93.94 o
       111    2  -2  -6  -1     2.89     3.12     0.65 o
       111    1   1   6   2     2.89     3.12     0.65 o
       112    2  -2  -6  -3     0.57     0.38     0.47 <
       112    1   3   6   2     0.57     0.38     0.47 <
       113    2  -2  -6  -5     0.19    -0.02     0.65 <
       113    1   5   6   2     0.19    -0.02     0.65 <
       114    6   3  -5   4    62.51    69.08     2.32 o
       114    5   4   5   3    62.51    69.08     2.32 o
       114    4   1  -1  -6    62.51    69.08     2.32 o
       114    3  -6   1   1    62.51    69.08     2.32 o
       114    2  -2  -7   3    62.51    69.08     2.32 o
       114    1  -3   7   2    62.51    69.08     2.32 o
       115    6   4  -3   3    28.06    25.83     1.78 o
       115    5   3   3   4    28.06    25.83     1.78 o
       115    4   2   1  -5    28.06    25.83     1.78 o
       115    3  -5  -1   2    28.06    25.83     1.78 o
       115    2  -2  -7   1    28.06    25.83     1.78 o
       115    1  -1   7   2    28.06    25.83     1.78 o
       116    6   5  -1   2    27.44    32.39     1.81 o
       116    5   2   1   5    27.44    32.39     1.81 o
       116    4   3   3  -4    27.44    32.39     1.81 o
       116    3  -4  -3   3    27.44    32.39     1.81 o
       116    2  -2  -7  -1    27.44    32.39     1.81 o
       116    1   1   7   2    27.44    32.39     1.81 o
       117    2  -2  -7  -2    18.42    16.45     0.95 o
       117    1   2   7   2    18.42    16.45     0.95 o
       118    2  -2  -7  -4    70.85    67.43     2.81 o
       118    1   4   7   2    70.85    67.43     2.81 o
       119    6   4  -4   4  4276.18  4182.39   159.63 o
       119    5   4   4   4  4276.18  4182.39   159.63 o
       119    4   2   0  -6  4276.18  4182.39   159.63 o
       119    3  -6   0   2  4276.18  4182.39   159.63 o
       119    2  -2  -8   2  4276.18  4182.39   159.63 o
       119    1  -2   8   2  4276.18  4182.39   159.63 o
       120    6   5  -2   3  5140.86  5178.68   196.46 o
       120    5   3   2   5  5140.86  5178.68   196.46 o
       120    4   3   2  -5  5140.86  5178.68   196.46 o
       120    3  -5  -2   3  5140.86  5178.68   196.46 o
       120    2  -2  -8   0  5140.86  5178.68   196.46 o
       120    1   0   8   2  5140.86  5178.68   196.46 o
       121    2  -2  -8  -1     0.16     0.34     0.46 <
       121    1   1   8   2     0.16     0.34     0.46 <
       122    2  -2  -8  -3     0.17     0.02     0.98 <
       122    1   3   8   2     0.17     0.02     0.98 <
       123    6   4  -5   5     3.99     4.82     0.88 o
       123    5   5   5   4     3.99     4.82     0.88 o
       123    4   2  -1  -7     3.99     4.82     0.88 o
       123    3  -7   1   2     3.99     4.82     0.88 o
       123    2  -2  -9   3     3.99     4.82     0.88 o
       123    1  -3   9   2     3.99     4.82     0.88 o
       124    6   5  -3   4    30.93    32.94     1.34 o
       124    5   4   3   5    30.93    32.94     1.34 o
       124    4   3   1  -6    30.93    32.94     1.34 o
       124    3  -6  -1   3    30.93    32.94     1.34 o
       124    2  -2  -9   1    30.93    32.94     1.34 o
       124    1  -1   9   2    30.93    32.94     1.34 o
       125    6   6  -1   3    25.95    27.89     1.63 o
       125    5   3   1   6    25.95    27.89     1.63 o
       125    4   4   3  -5    25.95    27.89     1.63 o
       125    3  -5  -3   4    25.95    27.89     1.63 o
       125    2  -2  -9  -1    25.95    27.89     1.63 o
       125    1   1   9   2    25.95    27.89     1.63 o
       126    2  -2  -9  -2    19.15    22.55     1.22 o
       126    1   2   9   2    19.15    22.55     1.22 o
       127    6   5  -4   5    84.01   108.22     3.44 o
       127    5   5   4   5    84.01   108.22     3.44 o
       127    4   3   0  -7    84.01   108.22     3.44 o
       127    3  -7   0   3    84.01   108.22     3.44 o
       127    2  -2 -10   2    84.01   108.22     3.44 o
       127    1  -2  10   2    84.01   108.22     3.44 o
       128    6   6  -2   4    84.48    93.46     4.11 o
       128    5   4   2   6    84.48    93.46     4.11 o
       128    4   4   2  -6    84.48    93.46     4.11 o
       128    3  -6  -2   4    84.48    93.46     4.11 o
       128    2  -2 -10   0    84.48    93.46     4.11 o
       128    1   0  10   2    84.48    93.46     4.11 o
       129    2  -2 -10  -1     0.01     0.14     0.66 <
       129    1   1  10   2     0.01     0.14     0.66 <
       130    2  -2 -11  -2     1.69     1.80     1.09 <
       130    1   2  11   2     1.69     1.80     1.09 <
       131    6  -4  -8  -2  2162.91  2038.29    78.36 o
       131    5  -2   8  -4  2162.91  2038.29    78.36 o
       131    4  -7  -2  -1  2162.91  2038.29    78.36 o
       131    3  -1   2  -7  2162.91  2038.29    78.36 o
       131    2  -3   6   5  2162.91  2038.29    78.36 o
       131    1  -5  -6   3  2162.91  2038.29    78.36 o
       132    6  -3  -6  -3  4003.98  3935.93   151.75 o
       132    5  -3   6  -3  4003.98  3935.93   151.75 o
       132    4  -6   0   0  4003.98  3935.93   151.75 o
       132    3   0   0  -6  4003.98  3935.93   151.75 o
       132    2  -3   6   3  4003.98  3935.93   151.75 o
       132    1  -3  -6   3  4003.98  3935.93   151.75 o
       133    6  -2  -4  -4  6615.84  6535.47   250.28 o
       133    5  -4   4  -2  6615.84  6535.47   250.28 o
       133    4  -5   2   1  6615.84  6535.47   250.28 o
       133    3   1  -2  -5  6615.84  6535.47   250.28 o
       133    2  -3   6   1  6615.84  6535.47   250.28 o
       133    1  -1  -6   3  6615.84  6535.47   250.28 o
       134    6  -4  -9  -1     6.92    11.91     1.13 o
       134    5  -1   9  -4     6.92    11.91     1.13 o
       134    4  -7  -3  -2     6.92    11.91     1.13 o
       134    3  -2   3  -7     6.92    11.91     1.13 o
       134    2  -3   5   6     6.92    11.91     1.13 o
       134    1  -6  -5   3     6.92    11.91     1.13 o
       135    6  -3  -7  -2    63.61    70.95     2.94 o
       135    5  -2   7  -3    63.61    70.95     2.94 o
       135    4  -6  -1  -1    63.61    70.95     2.94 o
       135    3  -1   1  -6    63.61    70.95     2.94 o
       135    2  -3   5   4    63.61    70.95     2.94 o
       135    1  -4  -5   3    63.61    70.95     2.94 o
       136    6  -2  -5  -3    16.52    13.39     0.88 o
       136    5  -3   5  -2    16.52    13.39     0.88 o
       136    3   0  -1  -5    16.52    13.39     0.88 o
       136    2  -3   5   2    16.52    13.39     0.88 o
       136    1  -2  -5   3    16.52    13.39     0.88 o
       137    6  -3  -8  -1   114.62   126.76     5.22 o
       137    5  -1   8  -3   114.62   126.76     5.22 o
       137    4  -6  -2  -2   114.62   126.76     5.22 o
       137    3  -2   2  -6   114.62   126.76     5.22 o
       137    2  -3   4   5   114.62   126.76     5.22 o
       137    1  -5  -4   3   114.62   126.76     5.22 o
       138    6  -2  -6  -2   940.65   985.89    26.49 o
       138    5  -2   6  -2   940.65   985.89    26.49 o
       138    4  -5   0  -1   940.65   985.89    26.49 o
       138    3  -1   0  -5   940.65   985.89    26.49 o
       138    2  -3   4   3   940.65   985.89    26.49 o
       138    1  -3  -4   3   940.65   985.89    26.49 o
       139    5   0   9  -3    30.81    24.39     1.72 o
       139    4  -6  -3  -3    30.81    24.39     1.72 o
       139    3  -3   3  -6    30.81    24.39     1.72 o
       139    2  -3   3   6    30.81    24.39     1.72 o
       139    1  -6  -3   3    30.81    24.39     1.72 o
       140    6  -2  -7  -1    31.62    34.62     1.81 o
       140    5  -1   7  -2    31.62    34.62     1.81 o
       140    4  -5  -1  -2    31.62    34.62     1.81 o
       140    3  -2   1  -5    31.62    34.62     1.81 o
       140    2  -3   3   4    31.62    34.62     1.81 o
       140    1  -4  -3   3    31.62    34.62     1.81 o
       141    6  -1  -5  -2   146.98   131.60     3.90 o
       141    5  -2   5  -1   146.98   131.60     3.90 o
       141    4  -4   1  -1   146.98   131.60     3.90 o
       141    3  -1  -1  -4   146.98   131.60     3.90 o
       141    2  -3   3   2   146.98   131.60     3.90 o
       141    1  -2  -3   3   146.98   131.60     3.90 o
       142    6  -2  -8   0  5150.78  5156.47   196.51 o
       142    5   0   8  -2  5150.78  5156.47   196.51 o
       142    4  -5  -2  -3  5150.78  5156.47   196.51 o
       142    3  -3   2  -5  5150.78  5156.47   196.51 o
       142    2  -3   2   5  5150.78  5156.47   196.51 o
       142    1  -5  -2   3  5150.78  5156.47   196.51 o
       143    6  -1  -6  -1 10052.20 11244.90   307.71 o
       143    5  -1   6  -1 10052.20 11244.90   307.71 o
       143    4  -4   0  -2 10052.20 11244.90   307.71 o
       143    3  -2   0  -4 10052.20 11244.90   307.71 o
       143    2  -3   2   3 10052.20 11244.90   307.71 o
       143    1  -3  -2   3 10052.20 11244.90   307.71 o
       144    6   0  -4  -2 19939.30 23924.30   915.86 o
       144    5  -2   4   0 19939.30 23924.30   915.86 o
       144    4  -3   2  -1 19939.30 23924.30   915.86 o
       144    3  -1  -2  -3 19939.30 23924.30   915.86 o
       144    2  -3   2   1 19939.30 23924.30   915.86 o
       144    1  -1  -2   3 19939.30 23924.30   915.86 o
       145    6  -2  -9   1    28.38    26.17     1.89 o
       145    5   1   9  -2    28.38    26.17     1.89 o
       145    4  -5  -3  -4    28.38    26.17     1.89 o
       145    3  -4   3  -5    28.38    26.17     1.89 o
       145    2  -3   1   6    28.38    26.17     1.89 o
       145    1  -6  -1   3    28.38    26.17     1.89 o
       146    5   0   7  -1    82.09    86.87     2.38 o
       146    4  -4  -1  -3    82.09    86.87     2.38 o
       146    3  -3   1  -4    82.09    86.87     2.38 o
       146    2  -3   1   4    82.09    86.87     2.38 o
       146    1  -4  -1   3    82.09    86.87     2.38 o
       147    6   0  -5  -1    70.45    74.90     2.09 o
       147    4  -3   1  -2    70.45    74.90     2.09 o
       147    3  -2  -1  -3    70.45    74.90     2.09 o
       147    2  -3   1   2    70.45    74.90     2.09 o
       147    1  -2  -1   3    70.45    74.90     2.09 o
       148    6  -1  -8   1   202.95   217.26     5.91 o
       148    5   1   8  -1   202.95   217.26     5.91 o
       148    4  -4  -2  -4   202.95   217.26     5.91 o
       148    3  -4   2  -4   202.95   217.26     5.91 o
       148    2  -3   0   5   202.95   217.26     5.91 o
       148    1  -5   0   3   202.95   217.26     5.91 o
       149    6   0  -6   0  1949.93  2160.44    82.94 o
       149    5   0   6   0  1949.93  2160.44    82.94 o
       149    4  -3   0  -3  1949.93  2160.44    82.94 o
       149    3  -3   0  -3  1949.93  2160.44    82.94 o
       149    2  -3   0   3  1949.93  2160.44    82.94 o
       149    1  -3   0   3  1949.93  2160.44    82.94 o
       150    2  -3   0  -2    16.44    21.28     1.27 o
       150    1   2   0   3    16.44    21.28     1.27 o
       151    2  -3   0  -4    11.46    12.63     0.96 o
       151    1   4   0   3    11.46    12.63     0.96 o
       152    6   0  -7   1    81.56    94.07     3.51 o
       152    4  -3  -1  -4    81.56    94.07     3.51 o
       152    3  -4   1  -3    81.56    94.07     3.51 o
       152    2  -3  -1   4    81.56    94.07     3.51 o
       152    1  -4   1   3    81.56    94.07     3.51 o
       153    5   0   5   1    70.46    80.60     2.14 o
       153    4  -2   1  -3    70.46    80.60     2.14 o
       153    3  -3  -1  -2    70.46    80.60     2.14 o
       153    2  -3  -1   2    70.46    80.60     2.14 o
       153    1  -2   1   3    70.46    80.60     2.14 o
       154    2  -3  -1  -1   252.27   248.48     6.57 o
       154    1   1   1   3   252.27   248.48     6.57 o
       155    2  -3  -1  -3   218.40   224.98     5.77 o
       155    1   3   1   3   218.40   224.98     5.77 o
       156    2  -3  -1  -5   163.55   178.85     3.19 o
       156    1   5   1   3   163.55   178.85     3.19 o
       157    6   0  -8   2  5127.94  5088.01   196.66 o
       157    5   2   8   0  5127.94  5088.01   196.66 o
       157    4  -3  -2  -5  5127.94  5088.01   196.66 o
       157    3  -5   2  -3  5127.94  5088.01   196.66 o
       157    2  -3  -2   5  5127.94  5088.01   196.66 o
       157    1  -5   2   3  5127.94  5088.01   196.66 o
       158    6   1  -6   1 10049.60 11500.70   307.80 o
       158    5   1   6   1 10049.60 11500.70   307.80 o
       158    4  -2   0  -4 10049.60 11500.70   307.80 o
       158    3  -4   0  -2 10049.60 11500.70   307.80 o
       158    2  -3  -2   3 10049.60 11500.70   307.80 o
       158    1  -3   2   3 10049.60 11500.70   307.80 o
       159    6   2  -4   0 19865.10 23896.20   647.68 o
       159    5   0   4   2 19865.10 23896.20   647.68 o
       159    4  -1   2  -3 19865.10 23896.20   647.68 o
       159    3  -3  -2  -1 19865.10 23896.20   647.68 o
       159    2  -3  -2   1 19865.10 23896.20   647.68 o
       159    1  -1   2   3 19865.10 23896.20   647.68 o
       160    2  -3  -2  -2     7.09     6.76     0.43 o
       160    1   2   2   3     7.09     6.76     0.43 o
       161    2  -3  -2  -4    18.49    18.74     0.70 o
       161    1   4   2   3    18.49    18.74     0.70 o
       162    6   1  -7   2    31.87    28.18     1.84 o
       162    5   2   7   1    31.87    28.18     1.84 o
       162    4  -2  -1  -5    31.87    28.18     1.84 o
       162    3  -5   1  -2    31.87    28.18     1.84 o
       162    2  -3  -3   4    31.87    28.18     1.84 o
       162    1  -4   3   3    31.87    28.18     1.84 o
       163    6   2  -5   1   143.91   155.78     4.05 o
       163    5   1   5   2   143.91   155.78     4.05 o
       163    4  -1   1  -4   143.91   155.78     4.05 o
       163    3  -4  -1  -1   143.91   155.78     4.05 o
       163    2  -3  -3   2   143.91   155.78     4.05 o
       163    1  -2   3   3   143.91   155.78     4.05 o
       164    2  -3  -3  -1   136.14   138.13     3.31 o
       164    1   1   3   3   136.14   138.13     3.31 o
       165    2  -3  -3  -3   219.81   200.71     6.10 o
       165    1   3   3   3   219.81   200.71     6.10 o
       166    2  -3  -3  -5    97.33   100.68     2.77 o
       166    1   5   3   3    97.33   100.68     2.77 o
       167    6   2  -6   2   893.32   953.04    26.63 o
       167    5   2   6   2   893.32   953.04    26.63 o
       167    4  -1   0  -5   893.32   953.04    26.63 o
       167    3  -5   0  -1   893.32   953.04    26.63 o
       167    2  -3  -4   3   893.32   953.04    26.63 o
       167    1  -3   4   3   893.32   953.04    26.63 o
       168    6   3  -4   1  1159.61   999.67    40.89 o
       168    5   1   4   3  1159.61   999.67    40.89 o
       168    4   0   2  -4  1159.61   999.67    40.89 o
       168    3  -4  -2   0  1159.61   999.67    40.89 o
       168    2  -3  -4   1  1159.61   999.67    40.89 o
       168    1  -1   4   3  1159.61   999.67    40.89 o
       169    2  -3  -4  -2     4.99     5.80     0.68 o
       169    1   2   4   3     4.99     5.80     0.68 o
       170    2  -3  -4  -4     3.48     3.44     0.49 o
       170    1   4   4   3     3.48     3.44     0.49 o
       171    2  -3  -4  -6     6.99     8.04     1.11 o
       171    1   6   4   3     6.99     8.04     1.11 o
       172    6   2  -7   3    62.71    75.04     3.46 o
       172    5   3   7   2    62.71    75.04     3.46 o
       172    4  -1  -1  -6    62.71    75.04     3.46 o
       172    3  -6   1  -1    62.71    75.04     3.46 o
       172    2  -3  -5   4    62.71    75.04     3.46 o
       172    1  -4   5   3    62.71    75.04     3.46 o
       173    6   3  -5   2    16.32    17.79     0.99 o
       173    5   2   5   3    16.32    17.79     0.99 o
       173    4   0   1  -5    16.32    17.79     0.99 o
       173    2  -3  -5   2    16.32    17.79     0.99 o
       173    1  -2   5   3    16.32    17.79     0.99 o
       174    6   4  -3   1   117.74   107.78     4.64 o
       174    5   1   3   4   117.74   107.78     4.64 o
       174    4   1   3  -4   117.74   107.78     4.64 o
       174    3  -4  -3   1   117.74   107.78     4.64 o
       174    1   0   5   3   117.74   107.78     4.64 o
       175    2  -3  -5  -1   125.64   119.36     3.06 o
       175    1   1   5   3   125.64   119.36     3.06 o
       176    2  -3  -5  -3    69.32    63.75     1.99 o
       176    1   3   5   3    69.32    63.75     1.99 o
       177    2  -3  -5  -5    94.82    88.28     4.05 o
       177    1   5   5   3    94.82    88.28     4.05 o
       178    6   3  -6   3  3999.84  3986.71   107.51 o
       178    5   3   6   3  3999.84  3986.71   107.51 o
       178    4   0   0  -6  3999.84  3986.71   107.51 o
       178    3  -6   0   0  3999.84  3986.71   107.51 o
       178    2  -3  -6   3  3999.84  3986.71   107.51 o
       178    1  -3   6   3  3999.84  3986.71   107.51 o
       179    6   4  -4   2  6556.82  6507.62   177.18 o
       179    5   2   4   4  6556.82  6507.62   177.18 o
       179    4   1   2  -5  6556.82  6507.62   177.18 o
       179    3  -5  -2   1  6556.82  6507.62   177.18 o
       179    2  -3  -6   1  6556.82  6507.62   177.18 o
       179    1  -1   6   3  6556.82  6507.62   177.18 o
       180    2  -3  -6  -2     0.51     0.45     0.49 <
       180    1   2   6   3     0.51     0.45     0.49 <
       181    2  -3  -6  -4     2.77     2.82     0.63 o
       181    1   4   6   3     2.77     2.82     0.63 o
       182    6   4  -5   3    63.44    66.45     2.30 o
       182    5   3   5   4    63.44    66.45     2.30 o
       182    4   1   1  -6    63.44    66.45     2.30 o
       182    3  -6  -1   1    63.44    66.45     2.30 o
       182    2  -3  -7   2    63.44    66.45     2.30 o
       182    1  -2   7   3    63.44    66.45     2.30 o
       183    6   5  -3   2     7.18     7.90     0.94 o
       183    5   2   3   5     7.18     7.90     0.94 o
       183    4   2   3  -5     7.18     7.90     0.94 o
       183    3  -5  -3   2     7.18     7.90     0.94 o
       183    1   0   7   3     7.18     7.90     0.94 o
       184    2  -3  -7  -1    27.74    29.27     1.03 o
       184    1   1   7   3    27.74    29.27     1.03 o
       185    2  -3  -7  -3    66.70    69.27     2.43 o
       185    1   3   7   3    66.70    69.27     2.43 o
       186    6   5  -4   3   114.22   106.41     5.10 o
       186    5   3   4   5   114.22   106.41     5.10 o
       186    4   2   2  -6   114.22   106.41     5.10 o
       186    3  -6  -2   2   114.22   106.41     5.10 o
       186    2  -3  -8   1   114.22   106.41     5.10 o
       186    1  -1   8   3   114.22   106.41     5.10 o
       187    2  -3  -8  -2     0.19     0.20     0.99 <
       187    1   2   8   3     0.19     0.20     0.99 <
       188    6   5  -5   4     4.09     3.56     0.79 o
       188    5   4   5   5     4.09     3.56     0.79 o
       188    4   2   1  -7     4.09     3.56     0.79 o
       188    3  -7  -1   2     4.09     3.56     0.79 o
       188    2  -3  -9   2     4.09     3.56     0.79 o
       188    1  -2   9   3     4.09     3.56     0.79 o
       189    2  -3  -9  -1    23.57    24.91     1.35 o
       189    1   1   9   3    23.57    24.91     1.35 o
       190    6   6  -4   4  1188.47  1075.52    29.96 o
       190    5   4   4   6  1188.47  1075.52    29.96 o
       190    4   3   2  -7  1188.47  1075.52    29.96 o
       190    3  -7  -2   3  1188.47  1075.52    29.96 o
       190    2  -3 -10   1  1188.47  1075.52    29.96 o
       190    1  -1  10   3  1188.47  1075.52    29.96 o
       191    6   7  -2   3  1194.72  1004.81    39.97 o
       191    5   3   2   7  1194.72  1004.81    39.97 o
       191    4   4   4  -6  1194.72  1004.81    39.97 o
       191    3  -6  -4   4  1194.72  1004.81    39.97 o
       191    2  -3 -10  -1  1194.72  1004.81    39.97 o
       191    1   1  10   3  1194.72  1004.81    39.97 o
       192    6  -3  -8  -3    95.42    94.98     4.05 o
       192    5  -3   8  -3    95.42    94.98     4.05 o
       192    4  -7   0  -1    95.42    94.98     4.05 o
       192    3  -1   0  -7    95.42    94.98     4.05 o
       192    2  -4   6   4    95.42    94.98     4.05 o
       192    1  -4  -6   4    95.42    94.98     4.05 o
       193    6  -2  -6  -4   472.58   375.73    15.20 o
       193    5  -4   6  -2   472.58   375.73    15.20 o
       193    4  -6   2   0   472.58   375.73    15.20 o
       193    3   0  -2  -6   472.58   375.73    15.20 o
       193    2  -4   6   2   472.58   375.73    15.20 o
       193    1  -2  -6   4   472.58   375.73    15.20 o
       194    6  -3  -9  -2     4.15     4.42     0.64 o
       194    5  -2   9  -3     4.15     4.42     0.64 o
       194    4  -7  -1  -2     4.15     4.42     0.64 o
       194    3  -2   1  -7     4.15     4.42     0.64 o
       194    2  -4   5   5     4.15     4.42     0.64 o
       194    1  -5  -5   4     4.15     4.42     0.64 o
       195    6  -3 -10  -1  1208.07  1034.45    40.01 o
       195    5  -1  10  -3  1208.07  1034.45    40.01 o
       195    4  -7  -2  -3  1208.07  1034.45    40.01 o
       195    3  -3   2  -7  1208.07  1034.45    40.01 o
       195    2  -4   4   6  1208.07  1034.45    40.01 o
       195    1  -6  -4   4  1208.07  1034.45    40.01 o
       196    6  -2  -8  -2  4268.54  4903.85   133.00 o
       196    5  -2   8  -2  4268.54  4903.85   133.00 o
       196    4  -6   0  -2  4268.54  4903.85   133.00 o
       196    3  -2   0  -6  4268.54  4903.85   133.00 o
       196    2  -4   4   4  4268.54  4903.85   133.00 o
       196    1  -4  -4   4  4268.54  4903.85   133.00 o
       197    6  -1  -6  -3  6619.30  8911.21   326.50 o
       197    5  -3   6  -1  6619.30  8911.21   326.50 o
       197    4  -5   2  -1  6619.30  8911.21   326.50 o
       197    3  -1  -2  -5  6619.30  8911.21   326.50 o
       197    2  -4   4   2  6619.30  8911.21   326.50 o
       197    1  -2  -4   4  6619.30  8911.21   326.50 o
       198    6  -2  -9  -1    32.05    36.98     1.31 o
       198    5  -1   9  -2    32.05    36.98     1.31 o
       198    4  -6  -1  -3    32.05    36.98     1.31 o
       198    3  -3   1  -6    32.05    36.98     1.31 o
       198    2  -4   3   5    32.05    36.98     1.31 o
       198    1  -5  -3   4    32.05    36.98     1.31 o
       199    6  -1  -7  -2    31.86    32.21     1.28 o
       199    5  -2   7  -1    31.86    32.21     1.28 o
       199    4  -5   1  -2    31.86    32.21     1.28 o
       199    3  -2  -1  -5    31.86    32.21     1.28 o
       199    2  -4   3   3    31.86    32.21     1.28 o
       199    1  -3  -3   4    31.86    32.21     1.28 o
       200    6  -1  -8  -1   209.51   196.13     7.39 o
       200    5  -1   8  -1   209.51   196.13     7.39 o
       200    4  -5   0  -3   209.51   196.13     7.39 o
       200    3  -3   0  -5   209.51   196.13     7.39 o
       200    2  -4   2   4   209.51   196.13     7.39 o
       200    1  -4  -2   4   209.51   196.13     7.39 o
       201    6   0  -6  -2  2425.42  2485.85    93.96 o
       201    5  -2   6   0  2425.42  2485.85    93.96 o
       201    4  -4   2  -2  2425.42  2485.85    93.96 o
       201    3  -2  -2  -4  2425.42  2485.85    93.96 o
       201    2  -4   2   2  2425.42  2485.85    93.96 o
       201    1  -2  -2   4  2425.42  2485.85    93.96 o
       202    5   0   9  -1    14.19    17.09     1.02 o
       202    4  -5  -1  -4    14.19    17.09     1.02 o
       202    3  -4   1  -5    14.19    17.09     1.02 o
       202    2  -4   1   5    14.19    17.09     1.02 o
       202    1  -5  -1   4    14.19    17.09     1.02 o
       203    6   0  -7  -1    85.65    99.44     2.49 o
       203    4  -4   1  -3    85.65    99.44     2.49 o
       203    3  -3  -1  -4    85.65    99.44     2.49 o
       203    2  -4   1   3    85.65    99.44     2.49 o
       203    1  -3  -1   4    85.65    99.44     2.49 o
       204    6   0  -8   0  6991.63  7329.13   196.39 o
       204    5   0   8   0  6991.63  7329.13   196.39 o
       204    4  -4   0  -4  6991.63  7329.13   196.39 o
       204    3  -4   0  -4  6991.63  7329.13   196.39 o
       204    2  -4   0   4  6991.63  7329.13   196.39 o
       204    1  -4   0   4  6991.63  7329.13   196.39 o
       205    6   1  -6  -1 10067.90  9842.47   272.97 o
       205    5  -1   6   1 10067.90  9842.47   272.97 o
       205    4  -3   2  -3 10067.90  9842.47   272.97 o
       205    3  -3  -2  -3 10067.90  9842.47   272.97 o
       205    2  -4   0   2 10067.90  9842.47   272.97 o
       205    1  -2   0   4 10067.90  9842.47   272.97 o
       206    2  -4   0  -3    11.89    12.86     0.98 o
       206    1   3   0   4    11.89    12.86     0.98 o
       207    2  -4   0  -5     3.09     3.72     0.85 o
       207    1   5   0   4     3.09     3.72     0.85 o
       208    5   0   7   1    81.49    99.61     3.60 o
       208    4  -3   1  -4    81.49    99.61     3.60 o
       208    3  -4  -1  -3    81.49    99.61     3.60 o
       208    2  -4  -1   3    81.49    99.61     3.60 o
       208    1  -3   1   4    81.49    99.61     3.60 o
       209    6   2  -5  -1   141.49   132.15     5.69 o
       209    5  -1   5   2   141.49   132.15     5.69 o
       209    4  -2   3  -3   141.49   132.15     5.69 o
       209    3  -3  -3  -2   141.49   132.15     5.69 o
       209    2  -4  -1   1   141.49   132.15     5.69 o
       209    1  -1   1   4   141.49   132.15     5.69 o
       210    2  -4  -1  -2   176.79   173.91     4.77 o
       210    1   2   1   4   176.79   173.91     4.77 o
       211    2  -4  -1  -4   173.02   183.88     2.92 o
       211    1   4   1   4   173.02   183.88     2.92 o
       212    6   2  -6   0  2405.10  2474.85    66.53 o
       212    5   0   6   2  2405.10  2474.85    66.53 o
       212    4  -2   2  -4  2405.10  2474.85    66.53 o
       212    3  -4  -2  -2  2405.10  2474.85    66.53 o
       212    2  -4  -2   2  2405.10  2474.85    66.53 o
       212    1  -2   2   4  2405.10  2474.85    66.53 o
       213    2  -4  -2  -1    35.29    37.82     1.95 o
       213    1   1   2   4    35.29    37.82     1.95 o
       214    2  -4  -2  -3    17.78    19.32     0.83 o
       214    1   3   2   4    17.78    19.32     0.83 o
       215    2  -4  -2  -5     0.66     0.68     0.99 <
       215    1   5   2   4     0.66     0.68     0.99 <
       216    6   2  -7   1    32.95    34.67     1.39 o
       216    5   1   7   2    32.95    34.67     1.39 o
       216    4  -2   1  -5    32.95    34.67     1.39 o
       216    3  -5  -1  -2    32.95    34.67     1.39 o
       216    2  -4  -3   3    32.95    34.67     1.39 o
       216    1  -3   3   4    32.95    34.67     1.39 o
       217    5   0   5   3   113.49   121.00     4.70 o
       217    4  -1   3  -4   113.49   121.00     4.70 o
       217    3  -4  -3  -1   113.49   121.00     4.70 o
       217    2  -4  -3   1   113.49   121.00     4.70 o
       217    1  -1   3   4   113.49   121.00     4.70 o
       218    2  -4  -3  -2   193.74   188.16     5.12 o
       218    1   2   3   4   193.74   188.16     5.12 o
       219    2  -4  -3  -4   106.01   113.69     2.46 o
       219    1   4   3   4   106.01   113.69     2.46 o
       220    2  -4  -3  -6    78.40    85.64     3.67 o
       220    1   6   3   4    78.40    85.64     3.67 o
       221    6   3  -6   1  6552.85  8413.83   326.70 o
       221    5   1   6   3  6552.85  8413.83   326.70 o
       221    4  -1   2  -5  6552.85  8413.83   326.70 o
       221    3  -5  -2  -1  6552.85  8413.83   326.70 o
       221    2  -4  -4   2  6552.85  8413.83   326.70 o
       221    1  -2   4   4  6552.85  8413.83   326.70 o
       222    2  -4  -4  -1    18.34    14.43     1.25 o
       222    1   1   4   4    18.34    14.43     1.25 o
       223    2  -4  -4  -3     3.66     4.22     0.51 o
       223    1   3   4   4     3.66     4.22     0.51 o
       224    2  -4  -4  -5     1.31     1.05     0.62 <
       224    1   5   4   4     1.31     1.05     0.62 <
       225    6   3  -7   2    62.80    65.88     3.25 o
       225    5   2   7   3    62.80    65.88     3.25 o
       225    4  -1   1  -6    62.80    65.88     3.25 o
       225    3  -6  -1  -1    62.80    65.88     3.25 o
       225    2  -4  -5   3    62.80    65.88     3.25 o
       225    1  -3   5   4    62.80    65.88     3.25 o
       226    6   4  -5   1    37.07    36.48     2.12 o
       226    5   1   5   4    37.07    36.48     2.12 o
       226    4   0   3  -5    37.07    36.48     2.12 o
       226    2  -4  -5   1    37.07    36.48     2.12 o
       226    1  -1   5   4    37.07    36.48     2.12 o
       227    2  -4  -5  -2    50.18    52.77     1.90 o
       227    1   2   5   4    50.18    52.77     1.90 o
       228    2  -4  -5  -4    94.54    95.32     2.86 o
       228    1   4   5   4    94.54    95.32     2.86 o
       229    6   4  -6   2   451.68   444.59    11.07 o
       229    5   2   6   4   451.68   444.59    11.07 o
       229    4   0   2  -6   451.68   444.59    11.07 o
       229    3  -6  -2   0   451.68   444.59    11.07 o
       229    2  -4  -6   2   451.68   444.59    11.07 o
       229    1  -2   6   4   451.68   444.59    11.07 o
       230    2  -4  -6  -1     3.20     3.63     1.09 o
       230    1   1   6   4     3.20     3.63     1.09 o
       231    2  -4  -6  -3     2.59     2.23     0.61 o
       231    1   3   6   4     2.59     2.23     0.61 o
       232    6   5  -5   2    35.84    47.95     2.31 o
       232    5   2   5   5    35.84    47.95     2.31 o
       232    4   1   3  -6    35.84    47.95     2.31 o
       232    3  -6  -3   1    35.84    47.95     2.31 o
       232    2  -4  -7   1    35.84    47.95     2.31 o
       232    1  -1   7   4    35.84    47.95     2.31 o
       233    2  -4  -8  -1     0.52     0.48     1.16 <
       233    1   1   8   4     0.52     0.48     1.16 <
       234    6  -2  -9  -3     4.36     4.68     0.66 o
       234    5  -3   9  -2     4.36     4.68     0.66 o
       234    4  -7   1  -2     4.36     4.68     0.66 o
       234    3  -2  -1  -7     4.36     4.68     0.66 o
       234    2  -5   5   4     4.36     4.68     0.66 o
       234    1  -4  -5   5     4.36     4.68     0.66 o
       235    6  -1  -7  -4    40.41    38.45     1.88 o
       235    5  -4   7  -1    40.41    38.45     1.88 o
       235    4  -6   3  -1    40.41    38.45     1.88 o
       235    3  -1  -3  -6    40.41    38.45     1.88 o
       235    2  -5   5   2    40.41    38.45     1.88 o
       235    1  -2  -5   5    40.41    38.45     1.88 o
       236    6  -2 -10  -2    88.21   107.79     3.38 o
       236    5  -2  10  -2    88.21   107.79     3.38 o
       236    4  -7   0  -3    88.21   107.79     3.38 o
       236    3  -3   0  -7    88.21   107.79     3.38 o
       236    2  -5   4   5    88.21   107.79     3.38 o
       236    1  -5  -4   5    88.21   107.79     3.38 o
       237    6  -1  -8  -3   120.10   116.51     5.12 o
       237    5  -3   8  -1   120.10   116.51     5.12 o
       237    4  -6   2  -2   120.10   116.51     5.12 o
       237    3  -2  -2  -6   120.10   116.51     5.12 o
       237    2  -5   4   3   120.10   116.51     5.12 o
       237    1  -3  -4   5   120.10   116.51     5.12 o
       238    6  -1  -9  -2    30.78    33.41     1.24 o
       238    5  -2   9  -1    30.78    33.41     1.24 o
       238    4  -6   1  -3    30.78    33.41     1.24 o
       238    3  -3  -1  -6    30.78    33.41     1.24 o
       238    2  -5   3   4    30.78    33.41     1.24 o
       238    1  -4  -3   5    30.78    33.41     1.24 o
       239    6   0  -7  -3     7.81     7.96     0.87 o
       239    4  -5   3  -2     7.81     7.96     0.87 o
       239    3  -2  -3  -5     7.81     7.96     0.87 o
       239    2  -5   3   2     7.81     7.96     0.87 o
       239    1  -2  -3   5     7.81     7.96     0.87 o
       240    6  -1 -10  -1  1635.68  1625.98    44.37 o
       240    5  -1  10  -1  1635.68  1625.98    44.37 o
       240    4  -6   0  -4  1635.68  1625.98    44.37 o
       240    3  -4   0  -6  1635.68  1625.98    44.37 o
       240    2  -5   2   5  1635.68  1625.98    44.37 o
       240    1  -5  -2   5  1635.68  1625.98    44.37 o
       241    6   0  -8  -2  5166.05  5138.39   196.58 o
       241    5  -2   8   0  5166.05  5138.39   196.58 o
       241    4  -5   2  -3  5166.05  5138.39   196.58 o
       241    3  -3  -2  -5  5166.05  5138.39   196.58 o
       241    2  -5   2   3  5166.05  5138.39   196.58 o
       241    1  -3  -2   5  5166.05  5138.39   196.58 o
       242    6   0  -9  -1    14.18    15.50     1.00 o
       242    4  -5   1  -4    14.18    15.50     1.00 o
       242    3  -4  -1  -5    14.18    15.50     1.00 o
       242    2  -5   1   4    14.18    15.50     1.00 o
       242    1  -4  -1   5    14.18    15.50     1.00 o
       243    6   1  -7  -2    32.02    33.30     1.93 o
       243    5  -2   7   1    32.02    33.30     1.93 o
       243    4  -4   3  -3    32.02    33.30     1.93 o
       243    3  -3  -3  -4    32.02    33.30     1.93 o
       243    2  -5   1   2    32.02    33.30     1.93 o
       243    1  -2  -1   5    32.02    33.30     1.93 o
       244    6   1  -8  -1   211.60   218.80     5.96 o
       244    5  -1   8   1   211.60   218.80     5.96 o
       244    4  -4   2  -4   211.60   218.80     5.96 o
       244    3  -4  -2  -4   211.60   218.80     5.96 o
       244    2  -5   0   3   211.60   218.80     5.96 o
       244    1  -3   0   5   211.60   218.80     5.96 o
       245    2  -5   0  -2     0.33     0.22     0.98 <
       245    1   2   0   5     0.33     0.22     0.98 <
       246    2  -5   0  -4     3.22     4.00     0.83 o
       246    1   4   0   5     3.22     4.00     0.83 o
       247    6   2  -7  -1    31.56    42.10     1.51 o
       247    5  -1   7   2    31.56    42.10     1.51 o
       247    4  -3   3  -4    31.56    42.10     1.51 o
       247    3  -4  -3  -3    31.56    42.10     1.51 o
       247    2  -5  -1   2    31.56    42.10     1.51 o
       247    1  -2   1   5    31.56    42.10     1.51 o
       248    2  -5  -1  -3   155.47   162.29     3.15 o
       248    1   3   1   5   155.47   162.29     3.15 o
       249    6   2  -8   0  5145.18  5333.92   196.65 o
       249    5   0   8   2  5145.18  5333.92   196.65 o
       249    4  -3   2  -5  5145.18  5333.92   196.65 o
       249    3  -5  -2  -3  5145.18  5333.92   196.65 o
       249    2  -5  -2   3  5145.18  5333.92   196.65 o
       249    1  -3   2   5  5145.18  5333.92   196.65 o
       250    2  -5  -2  -2     1.05     1.33     0.56 <
       250    1   2   2   5     1.05     1.33     0.56 <
       251    2  -5  -2  -4     0.58     0.59     0.88 <
       251    1   4   2   5     0.58     0.59     0.88 <
       252    5   0   7   3     7.64     7.53     0.91 o
       252    4  -2   3  -5     7.64     7.53     0.91 o
       252    3  -5  -3  -2     7.64     7.53     0.91 o
       252    2  -5  -3   2     7.64     7.53     0.91 o
       252    1  -2   3   5     7.64     7.53     0.91 o
       253    2  -5  -3  -3    90.47    92.62     3.83 o
       253    1   3   3   5    90.47    92.62     3.83 o
       254    2  -5  -3  -5    75.43    95.23     3.10 o
       254    1   5   3   5    75.43    95.23     3.10 o
       255    6   4  -6   0   456.87   457.99    18.29 o
       255    5   0   6   4   456.87   457.99    18.29 o
       255    4  -1   4  -5   456.87   457.99    18.29 o
       255    3  -5  -4  -1   456.87   457.99    18.29 o
       255    2  -5  -4   1   456.87   457.99    18.29 o
       255    1  -1   4   5   456.87   457.99    18.29 o
       256    2  -5  -4  -2     0.13    -0.03     0.64 <
       256    1   2   4   5     0.13    -0.03     0.64 <
       257    2  -5  -4  -4     1.39     1.22     0.58 <
       257    1   4   4   5     1.39     1.22     0.58 <
       258    2  -5  -5  -3    91.68   100.57     4.20 o
       258    1   3   5   5    91.68   100.57     4.20 o
       259    2  -5  -6  -2     0.21    -0.24     0.53 <
       259    1   2   6   5     0.21    -0.24     0.53 <
       260    6  -1 -10  -3  1208.45  1054.77    39.98 o
       260    5  -3  10  -1  1208.45  1054.77    39.98 o
       260    4  -7   2  -3  1208.45  1054.77    39.98 o
       260    3  -3  -2  -7  1208.45  1054.77    39.98 o
       260    2  -6   4   4  1208.45  1054.77    39.98 o
       260    1  -4  -4   6  1208.45  1054.77    39.98 o
       261    6   0  -8  -4  2729.38  2768.22   106.08 o
       261    5  -4   8   0  2729.38  2768.22   106.08 o
       261    4  -6   4  -2  2729.38  2768.22   106.08 o
       261    3  -2  -4  -6  2729.38  2768.22   106.08 o
       261    2  -6   4   2  2729.38  2768.22   106.08 o
       261    1  -2  -4   6  2729.38  2768.22   106.08 o
       262    6   0  -9  -3    31.95    29.33     1.86 o
       262    4  -6   3  -3    31.95    29.33     1.86 o
       262    3  -3  -3  -6    31.95    29.33     1.86 o
       262    2  -6   3   3    31.95    29.33     1.86 o
       262    1  -3  -3   6    31.95    29.33     1.86 o
       263    6   1  -9  -2    28.48    30.31     2.10 o
       263    5  -2   9   1    28.48    30.31     2.10 o
       263    4  -5   3  -4    28.48    30.31     2.10 o
       263    3  -4  -3  -5    28.48    30.31     2.10 o
       263    2  -6   1   3    28.48    30.31     2.10 o
       263    1  -3  -1   6    28.48    30.31     2.10 o
       264    6   2  -8  -2  4274.23  4200.60   159.80 o
       264    5  -2   8   2  4274.23  4200.60   159.80 o
       264    4  -4   4  -4  4274.23  4200.60   159.80 o
       264    3  -4  -4  -4  4274.23  4200.60   159.80 o
       264    2  -6   0   2  4274.23  4200.60   159.80 o
       264    1  -2   0   6  4274.23  4200.60   159.80 o
       265    2  -6  -1  -2   108.70   124.81     5.00 o
       265    1   2   1   6   108.70   124.81     5.00 o
       266    2  -6  -2  -3     5.27     6.16     1.25 o
       266    1   3   2   6     5.27     6.16     1.25 o
       267    2  -6  -3  -2    59.82    71.64     3.12 o
       267    1   2   3   6    59.82    71.64     3.12 o
       268    2  -6  -3  -4    74.90    87.22     2.65 o
       268    1   4   3   6    74.90    87.22     2.65 o
       269    2  -6  -4  -3     6.76     7.95     1.24 o
       269    1   3   4   6     6.76     7.95     1.24 o
       270    2  -6  -5  -2    66.78    48.93     2.70 o
       270    1   2   5   6    66.78    48.93     2.70 o
       271    2   2   3   0   130.04   135.23     6.53 o
       272    2   2   5   0    21.47    18.78     1.49 o
       273    2   2   9   0     2.02     2.91     0.95 o
       274    2   4   9   0    22.23    24.93     1.98 o
       275    6   4  -1   5    12.68    13.27     1.09 o
       275    5   5   1   4    12.68    13.27     1.09 o
       275    4   4  -1  -5    12.68    13.27     1.09 o
       275    3  -5   1   4    12.68    13.27     1.09 o
       275    2   0  -9   1    12.68    13.27     1.09 o
       276    6   3  -1   4    75.52    71.26     3.03 o
       276    5   4   1   3    75.52    71.26     3.03 o
       276    4   3  -1  -4    75.52    71.26     3.03 o
       276    3  -4   1   3    75.52    71.26     3.03 o
       276    2   0  -7   1    75.52    71.26     3.03 o
       277    6   2  -1   3    60.66    58.60     1.90 o
       277    5   3   1   2    60.66    58.60     1.90 o
       277    4   2  -1  -3    60.66    58.60     1.90 o
       277    3  -3   1   2    60.66    58.60     1.90 o
       277    2   0  -5   1    60.66    58.60     1.90 o
       278    6   1  -1   2   232.30   248.27     9.61 o
       278    5   2   1   1   232.30   248.27     9.61 o
       278    4   1  -1  -2   232.30   248.27     9.61 o
       278    3  -2   1   1   232.30   248.27     9.61 o
       278    2   0  -3   1   232.30   248.27     9.61 o
       279    6  -3  -1  -2    59.32    52.56     2.56 o
       279    5  -2   1  -3    59.32    52.56     2.56 o
       279    4  -3  -1   2    59.32    52.56     2.56 o
       279    3   2   1  -3    59.32    52.56     2.56 o
       279    2   0   5   1    59.32    52.56     2.56 o
       280    6  -4  -1  -3    77.11    60.26     2.87 o
       280    5  -3   1  -4    77.11    60.26     2.87 o
       280    4  -4  -1   3    77.11    60.26     2.87 o
       280    3   3   1  -4    77.11    60.26     2.87 o
       280    2   0   7   1    77.11    60.26     2.87 o
       281    6  -5  -1  -4    12.33    12.17     0.83 o
       281    5  -4   1  -5    12.33    12.17     0.83 o
       281    4  -5  -1   4    12.33    12.17     0.83 o
       281    3   4   1  -5    12.33    12.17     0.83 o
       281    2   0   9   1    12.33    12.17     0.83 o
       282    6   3  -3   6    31.23    25.09     1.66 o
       282    5   6   3   3    31.23    25.09     1.66 o
       282    4   3  -3  -6    31.23    25.09     1.66 o
       282    3  -6   3   3    31.23    25.09     1.66 o
       282    2   0  -9   3    31.23    25.09     1.66 o
       283    3   2   1   0    93.62    86.46     2.12 o
       284    3   4   1   0   186.46   169.23     6.67 o
       285    3   6   1   0    79.06    90.14     1.63 o
       286    3   4   3   0    84.41    96.73     4.37 o
       287    3   6   3   0   100.83    94.15     2.42 o
       288    4   1   0   2    44.81    49.64     2.15 o
       288    3   2   0   1    44.81    49.64     2.15 o
       289    4   1   0   4    45.23    43.80     1.26 o
       289    3   4   0   1    45.23    43.80     1.26 o
       290    4   1   0   6    15.96    16.38     0.80 o
       290    3   6   0   1    15.96    16.38     0.80 o
       291    4   1  -1   1    70.09    58.84     2.01 o
       291    3   1   1   1    70.09    58.84     2.01 o
       292    4   1  -1   3   218.63   213.63     3.13 o
       292    3   3   1   1   218.63   213.63     3.13 o
       293    4   1  -1   5   154.04   172.75     2.54 o
       293    3   5   1   1   154.04   172.75     2.54 o
       294    4   1  -2   2    34.53    37.50     1.71 o
       294    3   2   2   1    34.53    37.50     1.71 o
       295    4   1  -2   4    26.64    27.28     0.56 o
       295    3   4   2   1    26.64    27.28     0.56 o
       296    4   1  -2   6    16.87    17.58     0.73 o
       296    3   6   2   1    16.87    17.58     0.73 o
       297    4   1  -3   5   125.77   121.95     2.37 o
       297    3   5   3   1   125.77   121.95     2.37 o
       298    4   1  -4   6     5.92     6.55     1.09 o
       298    3   6   4   1     5.92     6.55     1.09 o
       299    4   2   0   3    11.97    13.28     0.52 o
       299    3   3   0   2    11.97    13.28     0.52 o
       300    4   2   0   5     0.30     0.44     0.51 <
       300    3   5   0   2     0.30     0.44     0.51 <
       301    4   2   0   7     0.08     0.37     0.73 <
       301    3   7   0   2     0.08     0.37     0.73 <
       302    4   2  -1   2   171.87   196.63     4.71 o
       302    3   2   1   2   171.87   196.63     4.71 o
       303    4   2  -1   4   147.36   153.19     2.45 o
       303    3   4   1   2   147.36   153.19     2.45 o
       304    4   2  -1   6    94.03    98.13     3.37 o
       304    3   6   1   2    94.03    98.13     3.37 o
       305    4   2  -2   3     5.91     5.86     0.33 o
       305    3   3   2   2     5.91     5.86     0.33 o
       306    4   2  -2   5     0.69     0.86     0.41 <
       306    3   5   2   2     0.69     0.86     0.41 <
       307    4   2  -3   4   163.29   144.60     3.66 o
       307    3   4   3   2   163.29   144.60     3.66 o
       308    4   3   0   2    12.65    12.44     0.79 o
       308    3   2   0   3    12.65    12.44     0.79 o
       309    4   3   0   4     8.59     9.74     0.74 o
       309    3   4   0   3     8.59     9.74     0.74 o
       310    4   3   0   6    12.30    13.56     0.97 o
       310    3   6   0   3    12.30    13.56     0.97 o
       311    4   3  -1   1   184.34   176.33     4.18 o
       311    3   1   1   3   184.34   176.33     4.18 o
       312    4   3  -1   3   166.03   194.73     4.82 o
       312    3   3   1   3   166.03   194.73     4.82 o
       313    4   3  -1   5   126.70   128.80     2.64 o
       313    3   5   1   3   126.70   128.80     2.64 o
       314    4   3  -1   7    46.44    47.84     1.48 o
       314    3   7   1   3    46.44    47.84     1.48 o
       315    4   3  -2   2     5.25     5.74     0.49 o
       315    3   2   2   3     5.25     5.74     0.49 o
       316    4   3  -2   4    14.26    16.12     0.67 o
       316    3   4   2   3    14.26    16.12     0.67 o
       317    4   3  -2   6     3.88     3.44     0.74 o
       317    3   6   2   3     3.88     3.44     0.74 o
       318    4   3  -3   3   167.11   197.06     7.04 o
       318    3   3   3   3   167.11   197.06     7.04 o
       319    4   3  -3   5    76.00    67.92     2.61 o
       319    3   5   3   3    76.00    67.92     2.61 o
       320    4   3  -3   7    38.33    44.30     1.88 o
       320    3   7   3   3    38.33    44.30     1.88 o
       321    4   3  -4   6     5.38     4.92     0.80 o
       321    3   6   4   3     5.38     4.92     0.80 o
       322    4   4   0   3     9.16    12.43     0.84 o
       322    3   3   0   4     9.16    12.43     0.84 o
       323    4   4   0   5     2.31     0.13     0.52 <
       323    3   5   0   4     2.31     0.13     0.52 <
       324    4   4  -1   2   130.80   153.87     3.57 o
       324    3   2   1   4   130.80   153.87     3.57 o
       325    4   4  -1   4   131.53   136.17     2.94 o
       325    3   4   1   4   131.53   136.17     2.94 o
       326    4   4  -1   6    59.00    57.08     1.95 o
       326    3   6   1   4    59.00    57.08     1.95 o
       327    4   4  -2   1    26.88    24.80     1.06 o
       327    3   1   2   4    26.88    24.80     1.06 o
       328    4   4  -2   3    13.31    16.18     0.59 o
       328    3   3   2   4    13.31    16.18     0.59 o
       329    4   4  -2   5     0.52     0.54     0.61 <
       329    3   5   2   4     0.52     0.54     0.61 <
       330    4   4  -3   2   142.85   152.69     7.72 o
       330    3   2   3   4   142.85   152.69     7.72 o
       331    4   4  -3   4    80.59    76.84     2.25 o
       331    3   4   3   4    80.59    76.84     2.25 o
       332    4   4  -4   5     0.98     0.88     0.91 <
       332    3   5   4   4     0.98     0.88     0.91 <
       333    4   5   0   2     0.24     0.26     0.49 <
       333    3   2   0   5     0.24     0.26     0.49 <
       334    4   5   0   4     2.49     2.96     0.76 o
       334    3   4   0   5     2.49     2.96     0.76 o
       335    4   5  -1   1   123.56   145.74     3.19 o
       335    3   1   1   5   123.56   145.74     3.19 o
       336    4   5  -1   3   115.83   127.25     5.09 o
       336    3   3   1   5   115.83   127.25     5.09 o
       337    4   5  -2   2     0.82     0.87     0.84 <
       337    3   2   2   5     0.82     0.87     0.84 <
       338    4   5  -2   4     0.42     0.46     0.46 <
       338    3   4   2   5     0.42     0.46     0.46 <
       339    4   5  -3   1   104.98   126.49     3.67 o
       339    3   1   3   5   104.98   126.49     3.67 o
       340    4   6   0   1    15.49    16.77     0.79 o
       340    3   1   0   6    15.49    16.77     0.79 o
       341    4   6   0   3    11.70    12.65     0.95 o
       341    3   3   0   6    11.70    12.65     0.95 o
       342    4   6  -1   2    79.47    80.56     1.81 o
       342    3   2   1   6    79.47    80.56     1.81 o
       343    4   6  -1   4    55.94    59.21     1.73 o
       343    3   4   1   6    55.94    59.21     1.73 o
       344    4   6  -2   1    15.97    12.66     0.47 o
       344    3   1   2   6    15.97    12.66     0.47 o
       345    4   6  -2   3     4.04     4.50     0.58 o
       345    3   3   2   6     4.04     4.50     0.58 o
       346    4   6  -3   2    44.03    38.15     1.83 o
       346    3   2   3   6    44.03    38.15     1.83 o
       347    4   6  -4   3     5.07     4.41     0.70 o
       347    3   3   4   6     5.07     4.41     0.70 o
       348    4   7   0   2     0.06     0.23     0.56 <
       348    3   2   0   7     0.06     0.23     0.56 <
       349    4   7  -1   1    52.22    54.62     2.55 o
       349    3   1   1   7    52.22    54.62     2.55 o
       350    4   7  -1   3    39.89    34.80     1.16 o
       350    3   3   1   7    39.89    34.80     1.16 o
       351    4   7  -2   2     0.25     0.29     0.56 <
       351    3   2   2   7     0.25     0.29     0.56 <
       352    4   7  -3   3    34.94    35.00     1.89 o
       352    3   3   3   7    34.94    35.00     1.89 o
       353    4   7  -4   2     0.04     0.46     0.85 <
       353    3   2   4   7     0.04     0.46     0.85 <
       354    4   4   1   0   147.68   150.28     6.43 o
       355    4   6   1   0    62.62    44.86     1.67 o
       356    4   6   3   0    79.86    80.69     2.55 o
       357    5   2   3   0   192.76   188.48     6.65 o
       358    5   2   5   0    31.82    35.75     1.26 o
       359    5   2   7   0    52.33    53.12     1.29 o
       360    5   2   9   0     3.00     4.34     1.28 o
       361    6   1   0   2    84.48    97.40     3.04 o
       361    5   2   0   1    84.48    97.40     3.04 o
       362    6   1  -1   1   130.33   124.56     2.47 o
       362    5   1   1   1   130.33   124.56     2.47 o
       363    6   1  -1   3   369.11   326.08     8.51 o
       363    5   3   1   1   369.11   326.08     8.51 o
       364    6   1  -2   2    63.22    62.43     1.72 o
       364    5   2   2   1    63.22    62.43     1.72 o
       365    6   1  -3   1   141.95   130.21     2.59 o
       365    5   1   3   1   141.95   130.21     2.59 o
       366    6   1  -3   3   201.20   212.35     6.00 o
       366    5   3   3   1   201.20   212.35     6.00 o
       367    6   1  -4   2    17.60    15.48     0.63 o
       367    5   2   4   1    17.60    15.48     0.63 o
       368    6   1  -4   4    26.11    24.64     1.58 o
       368    5   4   4   1    26.11    24.64     1.58 o
       369    6   1  -5   1    28.14    28.13     0.61 o
       369    5   1   5   1    28.14    28.13     0.61 o
       370    6   1  -5   3   182.23   198.59     5.73 o
       370    5   3   5   1   182.23   198.59     5.73 o
       371    6   1  -5   5   111.47   133.78     5.83 o
       371    5   5   5   1   111.47   133.78     5.83 o
       372    6   1  -6   2     4.12     3.52     0.43 o
       372    5   2   6   1     4.12     3.52     0.43 o
       373    6   1  -6   4     4.50     5.48     0.69 o
       373    5   4   6   1     4.50     5.48     0.69 o
       374    6   1  -7   1    33.07    31.03     0.61 o
       374    5   1   7   1    33.07    31.03     0.61 o
       375    6   1  -7   3    41.11    41.12     1.62 o
       375    5   3   7   1    41.11    41.12     1.62 o
       376    6   1  -8   2     0.22     0.34     0.44 <
       376    5   2   8   1     0.22     0.34     0.44 <
       377    6   1  -8   4     0.75     0.65     0.72 <
       377    5   4   8   1     0.75     0.65     0.72 <
       378    6   1  -9   1     3.56     4.02     0.60 o
       378    5   1   9   1     3.56     4.02     0.60 o
       379    6   1  -9   3    34.05    33.66     1.85 o
       379    5   3   9   1    34.05    33.66     1.85 o
       380    6   1 -10   2     0.01     0.11     0.65 <
       380    5   2  10   1     0.01     0.11     0.65 <
       381    6   2   0   1    84.14    88.20     2.99 o
       381    5   1   0   2    84.14    88.20     2.99 o
       382    6   2   0   3    22.99    23.46     0.92 o
       382    5   3   0   2    22.99    23.46     0.92 o
       383    6   2  -1   2   319.58   318.90     7.59 o
       383    5   2   1   2   319.58   318.90     7.59 o
       384    6   2  -2   1    63.51    68.15     1.77 o
       384    5   1   2   2    63.51    68.15     1.77 o
       385    6   2  -2   3    10.27     9.84     0.61 o
       385    5   3   2   2    10.27     9.84     0.61 o
       386    6   2  -2   5     1.43     2.30     0.94 <
       386    5   5   2   2     1.43     2.30     0.94 <
       387    6   2  -3   2   144.15   141.29     4.10 o
       387    5   2   3   2   144.15   141.29     4.10 o
       388    6   2  -4   1    17.51    16.40     0.66 o
       388    5   1   4   2    17.51    16.40     0.66 o
       389    6   2  -4   3     6.95     7.48     0.54 o
       389    5   3   4   2     6.95     7.48     0.54 o
       390    6   2  -4   5     0.18     0.52     0.78 <
       390    5   5   4   2     0.18     0.52     0.78 <
       391    6   2  -5   2   162.78   183.33     4.22 o
       391    5   2   5   2   162.78   183.33     4.22 o
       392    6   2  -5   4    72.34    75.85     1.92 o
       392    5   4   5   2    72.34    75.85     1.92 o
       393    6   2  -6   1     4.16     4.18     0.51 o
       393    5   1   6   2     4.16     4.18     0.51 o
       394    6   2  -6   3     0.75     0.98     0.51 <
       394    5   3   6   2     0.75     0.98     0.51 <
       395    6   2  -7   2    26.05    26.65     0.85 o
       395    5   2   7   2    26.05    26.65     0.85 o
       396    6   2  -7   4    95.13   100.41     4.12 o
       396    5   4   7   2    95.13   100.41     4.12 o
       397    6   2  -8   1     0.22     0.33     0.46 <
       397    5   1   8   2     0.22     0.33     0.46 <
       398    6   2  -8   3     0.26     0.14     0.58 <
       398    5   3   8   2     0.26     0.14     0.58 <
       399    6   2  -9   2    27.07    26.74     1.26 o
       399    5   2   9   2    27.07    26.74     1.26 o
       400    6   2 -10   1     0.01    -0.30     0.68 <
       400    5   1  10   2     0.01    -0.30     0.68 <
       401    6   3   0   2    22.77    23.55     1.05 o
       401    5   2   0   3    22.77    23.55     1.05 o
       402    6   3   0   4    16.60    15.04     0.89 o
       402    5   4   0   3    16.60    15.04     0.89 o
       403    6   3   0   6    22.22    21.91     1.38 o
       403    5   6   0   3    22.22    21.91     1.38 o
       404    6   3  -1   1   380.17   331.20     8.57 o
       404    5   1   1   3   380.17   331.20     8.57 o
       405    6   3  -1   3   308.72   266.76     5.43 o
       405    5   3   1   3   308.72   266.76     5.43 o
       406    6   3  -1   5   223.73   184.45     6.98 o
       406    5   5   1   3   223.73   184.45     6.98 o
       407    6   3  -2   2    10.48    10.87     0.59 o
       407    5   2   2   3    10.48    10.87     0.59 o
       408    6   3  -2   4    25.48    24.93     1.00 o
       408    5   4   2   3    25.48    24.93     1.00 o
       409    6   3  -2   6     7.40     8.56     1.21 o
       409    5   6   2   3     7.40     8.56     1.21 o
       410    6   3  -3   1   208.95   207.94     6.02 o
       410    5   1   3   3   208.95   207.94     6.02 o
       411    6   3  -3   5   131.25   134.76     3.68 o
       411    5   5   3   3   131.25   134.76     3.68 o
       412    6   3  -3   7    67.57    75.08     2.97 o
       412    5   7   3   3    67.57    75.08     2.97 o
       413    6   3  -4   2     6.86     8.10     0.77 o
       413    5   2   4   3     6.86     8.10     0.77 o
       414    6   3  -4   4     5.08     4.88     0.70 o
       414    5   4   4   3     5.08     4.88     0.70 o
       415    6   3  -4   6     9.67     9.65     1.26 o
       415    5   6   4   3     9.67     9.65     1.26 o
       416    6   3  -5   3    97.99   107.34     3.24 o
       416    5   3   5   3    97.99   107.34     3.24 o
       417    6   3  -5   5   131.14   155.75     6.02 o
       417    5   5   5   3   131.14   155.75     6.02 o
       418    6   3  -6   2     0.77     1.30     0.61 <
       418    5   2   6   3     0.77     1.30     0.61 <
       419    6   3  -6   4     3.75     4.44     0.93 o
       419    5   4   6   3     3.75     4.44     0.93 o
       420    6   3  -7   1    42.79    44.87     1.41 o
       420    5   1   7   3    42.79    44.87     1.41 o
       421    6   3  -7   3    94.29    85.45     2.54 o
       421    5   3   7   3    94.29    85.45     2.54 o
       422    6   3  -8   2     0.25     0.18     0.47 <
       422    5   2   8   3     0.25     0.18     0.47 <
       423    6   3  -9   1    34.70    30.51     1.76 o
       423    5   1   9   3    34.70    30.51     1.76 o
       424    6   4   0   3    16.41    11.73     0.84 o
       424    5   3   0   4    16.41    11.73     0.84 o
       425    6   4   0   5     4.49     3.73     0.62 o
       425    5   5   0   4     4.49     3.73     0.62 o
       426    6   4  -1   4   244.58   254.12     5.59 o
       426    5   4   1   4   244.58   254.12     5.59 o
       427    6   4  -2   3    25.79    24.00     0.98 o
       427    5   3   2   4    25.79    24.00     0.98 o
       428    6   4  -2   5     0.85     1.28     0.66 <
       428    5   5   2   4     0.85     1.28     0.66 <
       429    6   4  -3   4   149.85   147.48     3.56 o
       429    5   4   3   4   149.85   147.48     3.56 o
       430    6   4  -3   6   107.60   145.92     5.98 o
       430    5   6   3   4   107.60   145.92     5.98 o
       431    6   4  -4   1    26.28    23.18     1.63 o
       431    5   1   4   4    26.28    23.18     1.63 o
       432    6   4  -4   3     5.01     5.56     0.80 o
       432    5   3   4   4     5.01     5.56     0.80 o
       433    6   4  -4   5     1.93     2.31     0.79 <
       433    5   5   4   4     1.93     2.31     0.79 <
       434    6   4  -5   2    73.59    76.40     1.93 o
       434    5   2   5   4    73.59    76.40     1.93 o
       435    6   4  -5   4   133.64   183.35     7.63 o
       435    5   4   5   4   133.64   183.35     7.63 o
       436    6   4  -6   1     4.48     4.96     0.75 o
       436    5   1   6   4     4.48     4.96     0.75 o
       437    6   4  -6   3     3.83     3.58     0.60 o
       437    5   3   6   4     3.83     3.58     0.60 o
       438    6   4  -7   2    97.49    96.79     4.13 o
       438    5   2   7   4    97.49    96.79     4.13 o
       439    6   4  -8   1     0.76     0.85     0.77 <
       439    5   1   8   4     0.76     0.85     0.77 <
       440    6   5   0   4     4.43     4.02     0.71 o
       440    5   4   0   5     4.43     4.02     0.71 o
       441    6   5  -1   3   227.24   210.42     7.04 o
       441    5   3   1   5   227.24   210.42     7.04 o
       442    6   5  -2   4     0.89     1.25     0.64 <
       442    5   4   2   5     0.89     1.25     0.64 <
       443    6   5  -3   3   134.23   138.97     5.52 o
       443    5   3   3   5   134.23   138.97     5.52 o
       444    6   5  -3   5   106.62   130.70     3.99 o
       444    5   5   3   5   106.62   130.70     3.99 o
       445    6   5  -4   2     0.19     0.39     0.93 <
       445    5   2   4   5     0.19     0.39     0.93 <
       446    6   5  -4   4     1.90     2.49     0.71 o
       446    5   4   4   5     1.90     2.49     0.71 o
       447    6   5  -4   6     0.23     0.90     0.98 <
       447    5   6   4   5     0.23     0.90     0.98 <
       448    6   5  -5   3   132.50   122.78     6.08 o
       448    5   3   5   5   132.50   122.78     6.08 o
       449    6   5  -6   2     0.28     0.08     0.56 <
       449    5   2   6   5     0.28     0.08     0.56 <
       450    6   6   0   3    22.41    21.42     1.18 o
       450    5   3   0   6    22.41    21.42     1.18 o
       451    6   6  -2   3     7.34     6.99     1.01 o
       451    5   3   2   6     7.34     6.99     1.01 o
       452    6   6  -3   4   109.11   129.17     5.79 o
       452    5   4   3   6   109.11   129.17     5.79 o
       453    6   6  -4   3     9.77     9.81     1.16 o
       453    5   3   4   6     9.77     9.81     1.16 o
       454    6   6  -4   5     0.22     0.52     1.08 <
       454    5   5   4   6     0.22     0.52     1.08 <
       455    6   7  -3   3    68.66    74.57     3.04 o
       455    5   3   3   7    68.66    74.57     3.04 o
       456    6   2   3   0   200.69   203.58     6.74 o
       457    6   2   5   0    33.13    36.29     1.22 o
       458    6   2   7   0    54.48    60.60     1.32 o
       459    6   2   9   0     3.12     3.35     0.97 o
       460    6   4   9   0    34.31    29.13     1.71 o
        


data_NBT-0.048BT_5.9GPa

# Chemical data
_chemical_formula_analytical             '(Na0.5 Bi0.5)0.952(2) Ba0.048(2) Ti O3'
_chemical_formula_sum                    'Na0.5 Bi0.5 Ti O3'
_chemical_formula_weight                 211.9


# Unit cell
_cell_formula_units_Z                    4
_cell_length_a                           5.4092(2)
_cell_length_b                           7.6498(3)
_cell_length_c                           5.4092(2)
_cell_angle_alpha                        90
_cell_angle_beta                         90
_cell_angle_gamma                        90
_cell_volume                             223.83(2)
_cell_measurement_temperature            293
_cell_measurement_pressure		 5920000(120000)

_cell_measurement_reflns_used   	654
_cell_measurement_theta_min     	2.6620
_cell_measurement_theta_max     	15.0130              

# Experimental details
_diffrn_ambient_temperature              293
_diffrn_ambient_pressure                 5920000(120000)
_diffrn_radiation_probe                  x-ray
_diffrn_radiation_type                   'synchrotron'
_diffrn_radiation_wavelength             0.35424
_diffrn_measurement_device               'Huber four-circle Kappa diffractometer'
_diffrn_measurement_device_type          'Huber four-circle Kappa diffractometer'

_exptl_crystal_description               'cut parallel to pseudocubic {100}'
_exptl_crystal_colour			 colourless
_exptl_crystal_size_max                  0.11
_exptl_crystal_size_mid                  0.10
_exptl_crystal_size_min                  0.04
_exptl_crystal_density_diffrn            6.287           
_exptl_crystal_F_000                     372
_exptl_absorpt_coefficient_mu            7.052
_exptl_absorpt_correction_type           multi-scan
_exptl_absorpt_process_details
;
CrysAlisPro 1.171.42.49 (Rigaku Oxford Diffraction, 2022)
Empirical absorption correction using spherical harmonics,
implemented in SCALE3 ABSPACK scaling algorithm.
;
_oxdiff_exptl_absorpt_empirical_full_min           0.643
_oxdiff_exptl_absorpt_empirical_full_max           1.502
_oxdiff_exptl_absorpt_empirical_details
;
Empirical correction (ABSPACK) includes:
- Absorption correction using spherical harmonics
- Frame scaling
- Detector area scaling
;
_exptl_absorpt_correction_T_min         0.64014
_exptl_absorpt_correction_T_max         1.00000
_diffrn_detector                        'Hybrid Pixel Array Detector, Pilatus 1M CeTe'
_diffrn_detector_area_resol_mean        5.8140
_diffrn_orient_matrix_UB_11      	-0.0001694000
_diffrn_orient_matrix_UB_12       	0.0005907000
_diffrn_orient_matrix_UB_13      	-0.0463328000
_diffrn_orient_matrix_UB_21       	0.0424099000
_diffrn_orient_matrix_UB_22       	0.0185627000
_diffrn_orient_matrix_UB_23       	0.0001434000
_diffrn_orient_matrix_UB_31       	0.0185684000
_diffrn_orient_matrix_UB_32      	-0.0423981000
_diffrn_orient_matrix_UB_33      	-0.0006406000	
_diffrn_measurement_method	 	'phi scans'
_diffrn_reflns_number                   880
_diffrn_reflns_theta_min                2.65
_diffrn_reflns_theta_max                15
_diffrn_reflns_theta_full               11.57
_diffrn_measured_fraction_theta_max     0.67
_diffrn_measured_fraction_theta_full    0.81
_diffrn_reflns_av_R_equivalents         0.0141
_diffrn_reflns_av_unetI/netI            0.0094
_diffrn_reflns_limit_h_min              -7
_diffrn_reflns_limit_h_max              7
_diffrn_reflns_limit_k_min              -10
_diffrn_reflns_limit_k_max              10
_diffrn_reflns_limit_l_min              -7
_diffrn_reflns_limit_l_max              7         


# Symmetry information
_symmetry_cell_setting                   orthorhombic
_symmetry_space_group_name_H-M           'P n m a'
_symmetry_space_group_name_Hall          '-P -2xabc;-2yb;-2zac'
loop_
 _space_group_symop_id
 _space_group_symop_operation_xyz
 1   x,y,z
 2   -x+1/2,-y,z+1/2
 3   -x,y+1/2,-z
 4   x+1/2,-y+1/2,-z+1/2
 5   -x,-y,-z
 6   x+1/2,y,-z+1/2
 7   x,-y+1/2,z
 8   -x+1/2,y+1/2,z+1/2

loop_
 _twin_individual_id
 _twin_individual_mass_fraction_refined
 _twin_individual_twin_matrix_11
 _twin_individual_twin_matrix_12
 _twin_individual_twin_matrix_13
 _twin_individual_twin_matrix_21
 _twin_individual_twin_matrix_22
 _twin_individual_twin_matrix_23
 _twin_individual_twin_matrix_31
 _twin_individual_twin_matrix_32
 _twin_individual_twin_matrix_33
1 0.170(9)
1 0 0
0 1 0
0 0 1
2 0.152(4)
0 0 -1
0 -1 0
-1 0 0
3 0.227(5)
0.5 -1 0.5
-0.5 0 0.5
-0.5 -1 -0.5
4 0.230(5)
0.5 1 0.5
0.5 0 -0.5
-0.5 1 -0.5
5 0.115(3)
-0.5 -1 0.5
0.5 0 0.5
-0.5 1 0.5
6 0.105(3)
0.5 1 -0.5
0.5 0 0.5
0.5 -1 -0.5


# refinement details
_reflns_number_total                     460
_reflns_number_gt                        404                       
_reflns_threshold_expression             'I>3\s(I)'

_refine_ls_structure_factor_coef         Fsqd
_refine_ls_R_factor_gt                   0.0427
_refine_ls_wR_factor_gt                  0.1137
_refine_ls_R_factor_all                  0.0440
_refine_ls_wR_factor_ref                 0.1154
_refine_ls_goodness_of_fit_ref           1.02
_refine_ls_goodness_of_fit_gt            1.08        
_refine_ls_number_reflns                 460
_refine_ls_number_parameters             33
_refine_ls_number_restraints             0
_refine_ls_number_constraints            6            
_refine_ls_weighting_scheme              sigma
_refine_ls_weighting_details             'w=1/(\s^2^(I)+0.0100000007I^2^)'
_refine_ls_shift/su_max                  0.0026
_refine_ls_shift/su_mean                 0.0008
_refine_diff_density_max                 0.78
_refine_diff_density_min                 -0.56               
_refine_ls_extinction_method             'none'

loop_
 _atom_type_symbol
 _atom_type_scat_dispersion_real
 _atom_type_scat_dispersion_imag
 _atom_type_scat_source
 _atom_type_scat_Cromer_Mann_a1
 _atom_type_scat_Cromer_Mann_b1
 _atom_type_scat_Cromer_Mann_a2
 _atom_type_scat_Cromer_Mann_b2
 _atom_type_scat_Cromer_Mann_a3
 _atom_type_scat_Cromer_Mann_b3
 _atom_type_scat_Cromer_Mann_a4
 _atom_type_scat_Cromer_Mann_b4
 _atom_type_scat_Cromer_Mann_c
 Bi  -0.6871  3.4563
 'International Tables Vol C tables 4.2.6.8 and 6.1.1.4'
33.3689 0.704 12.951 2.9238 16.5877 8.7937 6.4692 48.0093 13.5782
 Na   0.0055  0.0056
 'International Tables Vol C tables 4.2.6.8 and 6.1.1.4'
4.7626 3.285 3.1736 8.8422 1.2674 0.3136 1.1128 129.423996 0.676
 O    0.0004  0.0013
 'International Tables Vol C tables 4.2.6.8 and 6.1.1.4'
3.0485 13.2771 2.2868 5.7011 1.5463 0.3239 0.867 32.908901 0.2508
 Ti   0.0951  0.1155
 'International Tables Vol C tables 4.2.6.8 and 6.1.1.4'
9.7595 7.8508 7.3558 0.5 1.6991 35.633801 1.9021 116.105003 1.2807

_computing_data_collection		 'spec'
_computing_cell_refinement               'CrysAlisPro 1.171.42.49 (Rigaku Oxford Diffraction, 2022)'
_computing_data_reduction                'CrysAlisPro 1.171.42.49 (Rigaku Oxford Diffraction, 2022)'
_computing_structure_solution            JANA2006
_computing_structure_refinement          JANA2006


# Structural data
loop_
 _atom_site_label
 _atom_site_type_symbol
 _atom_site_fract_x
 _atom_site_fract_y
 _atom_site_fract_z
 _atom_site_adp_type
 _atom_site_U_iso_or_equiv
 _atom_site_site_symmetry_multiplicity
 _atom_site_occupancy
 _atom_site_calc_flag
Ti1 Ti 0.5 0.5 0 Uani 0.013(3) 4 1 d
  Bi1 Bi -0.51916(16) 0.75 0.49771(17) Uani 0.0291(5) 4 0.5 d
  Na1 Na -0.51916(16) 0.75 0.49771(17) Uani 0.0291(5) 4 0.5 d
  O1 O -0.7786(11) -0.0289(7) 0.2190(11) Uani 0.0211(16) 8 1 d
  O2 O -0.5073(10) 0.25 1.056(2) Uani 0.021(3) 4 1 d
loop_
 _atom_site_aniso_label
 _atom_site_aniso_type_symbol
 _atom_site_aniso_U_11
 _atom_site_aniso_U_22
 _atom_site_aniso_U_33
 _atom_site_aniso_U_12
 _atom_site_aniso_U_13
 _atom_site_aniso_U_23
Ti1 Ti 0.009(5) 0.015(4) 0.014(5) 0.0006(2) -0.0004(6) 0.0011(4)
 Bi1 Bi 0.0310(8) 0.0321(6) 0.0241(11) 0 0.00013(14) 0
 Na1 Na 0.0310(8) 0.0321(6) 0.0241(11) 0 0.00013(14) 0
 O1 O 0.013(3) 0.0239(17) 0.027(3) -0.004(2) 0.0074(13) -0.004(2)
 O2 O 0.018(6) 0.009(3) 0.035(5) 0 0.0002(16) 0


# molecular geometry
loop_
 _geom_bond_atom_site_label_1
 _geom_bond_atom_site_label_2
 _geom_bond_site_symmetry_1
 _geom_bond_site_symmetry_2
 _geom_bond_distance
  Ti1 Ti1 . 2_564 3.8249(3)
  Ti1 Ti1 . 2_565 3.8249(3)
  Ti1 Ti1 . 2_664 3.8249(3)
  Ti1 Ti1 . 2_665 3.8249(3)
  Ti1 Ti1 . 3_645 3.8249(3)
  Ti1 Ti1 . 3_655 3.8249(3)
  Ti1 Bi1 . 1_654 3.3242(8)
  Ti1 Bi1 . 1_655 3.3040(8)
  Ti1 Bi1 . 2_464 3.2284(7)
  Ti1 Bi1 . 2_564 3.3976(8)
  Ti1 Bi1 . 3_545 3.3040(8)
  Ti1 Bi1 . 3_546 3.3242(8)
  Ti1 Bi1 . 4_565 3.3976(8)
  Ti1 Bi1 . 4_665 3.2284(7)
  Ti1 Na1 . 1_654 3.3242(8)
  Ti1 Na1 . 1_655 3.3040(8)
  Ti1 Na1 . 2_464 3.2284(7)
  Ti1 Na1 . 2_564 3.3976(8)
  Ti1 Na1 . 3_545 3.3040(8)
  Ti1 Na1 . 3_546 3.3242(8)
  Ti1 Na1 . 4_565 3.3976(8)
  Ti1 Na1 . 4_665 3.2284(7)
  Ti1 O1 . 3_555 1.929(6)
  Ti1 O1 . 4_655 1.948(6)
  Ti1 O1 . 7_655 1.929(6)
  Ti1 O1 . 8_454 1.948(6)
  Ti1 O2 . 1_654 1.937(2)
  Ti1 O2 . 3_556 1.937(2)
  Bi1 Bi1 . 3_446 3.8306(3)
  Bi1 Bi1 . 3_456 3.8306(3)
  Bi1 Bi1 . 4_465 3.8074(13)
  Bi1 Bi1 . 4_466 3.8424(13)
  Bi1 Bi1 . 4_565 3.8074(13)
  Bi1 Bi1 . 4_566 3.8424(13)
  Bi1 Na1 . . 0
  Bi1 Na1 . 3_446 3.8306(3)
  Bi1 Na1 . 3_456 3.8306(3)
  Bi1 Na1 . 4_465 3.8074(13)
  Bi1 Na1 . 4_466 3.8424(13)
  Bi1 Na1 . 4_565 3.8074(13)
  Bi1 Na1 . 4_566 3.8424(13)
  Bi1 O1 . 1_565 2.665(6)
  Bi1 O1 . 2_365 2.680(6)
  Bi1 O1 . 3_456 3.081(6)
  Bi1 O1 . 4_555 2.435(6)
  Bi1 O1 . 5_466 3.081(6)
  Bi1 O1 . 6_565 2.435(6)
  Bi1 O1 . 7_555 2.665(6)
  Bi1 O1 . 8_355 2.680(6)
  Bi1 O2 . 2_364 2.581(5)
  Bi1 O2 . 2_464 2.865(5)
  Bi1 O2 . 3_456 3.000(13)
  Bi1 O2 . 3_457 2.417(13)
  Na1 Na1 . 2_364 5.3086(9)
  Na1 Na1 . 2_365 5.3086(9)
  Na1 Na1 . 2_374 5.3086(9)
  Na1 Na1 . 2_375 5.3086(9)
  Na1 Na1 . 3_446 3.8306(3)
  Na1 Na1 . 3_456 3.8306(3)
  Na1 Na1 . 4_465 3.8074(13)
  Na1 Na1 . 4_466 3.8424(13)
  Na1 Na1 . 4_565 3.8074(13)
  Na1 Na1 . 4_566 3.8424(13)
  Na1 O1 . 1_565 2.665(6)
  Na1 O1 . 2_365 2.680(6)
  Na1 O1 . 3_456 3.081(6)
  Na1 O1 . 4_555 2.435(6)
  Na1 O1 . 5_466 3.081(6)
  Na1 O1 . 6_565 2.435(6)
  Na1 O1 . 7_555 2.665(6)
  Na1 O1 . 8_355 2.680(6)
  Na1 O2 . 2_364 2.581(5)
  Na1 O2 . 2_464 2.865(5)
  Na1 O2 . 3_456 3.000(13)
  Na1 O2 . 3_457 2.417(13)


# structrue-factor list
loop_
 _twin_refln_datum_id
 _twin_refln_individual_id
 _twin_refln_index_h
 _twin_refln_index_k
 _twin_refln_index_l
 _twin_refln_F_squared_calc
 _twin_refln_F_squared_meas
 _twin_refln_F_squared_sigma
 _twin_refln_include_status
         1    1   2   5   0    35.42    40.84     1.68 o
         2    6   2  -2   4  2651.22  2714.79    25.38 o
         2    5   4   2   2  2651.22  2714.79    25.38 o
         2    4   2  -2  -4  2651.22  2714.79    25.38 o
         2    3  -4   2   2  2651.22  2714.79    25.38 o
         2    2   0  -6   2  2651.22  2714.79    25.38 o
         2    1  -2   6   0  2651.22  2714.79    25.38 o
         3    6   3   0   3  2159.48  2108.13    19.34 o
         3    5   3   0   3  2159.48  2108.13    19.34 o
         3    4   3   0  -3  2159.48  2108.13    19.34 o
         3    3  -3   0   3  2159.48  2108.13    19.34 o
         3    2   0  -6   0  2159.48  2108.13    19.34 o
         3    1   0   6   0  2159.48  2108.13    19.34 o
         4    1   2   7   0    51.17    50.33     1.45 o
         5    6   2  -4   6  3053.61  2710.33    26.92 o
         5    5   6   4   2  3053.61  2710.33    26.92 o
         5    4   2  -4  -6  3053.61  2710.33    26.92 o
         5    3  -6   4   2  3053.61  2710.33    26.92 o
         5    2   0  -8   4  3053.61  2710.33    26.92 o
         5    1  -4   8   0  3053.61  2710.33    26.92 o
         6    6   3  -2   5  5604.00  6088.02    53.15 o
         6    5   5   2   3  5604.00  6088.02    53.15 o
         6    4   3  -2  -5  5604.00  6088.02    53.15 o
         6    3  -5   2   3  5604.00  6088.02    53.15 o
         6    2   0  -8   2  5604.00  6088.02    53.15 o
         6    1  -2   8   0  5604.00  6088.02    53.15 o
         7    6   4   0   4  7473.17  8068.32    48.35 o
         7    5   4   0   4  7473.17  8068.32    48.35 o
         7    4   4   0  -4  7473.17  8068.32    48.35 o
         7    3  -4   0   4  7473.17  8068.32    48.35 o
         7    2   0  -8   0  7473.17  8068.32    48.35 o
         7    1   0   8   0  7473.17  8068.32    48.35 o
         8    6   5   2   3  5614.39  6024.83    50.96 o
         8    5   3  -2   5  5614.39  6024.83    50.96 o
         8    4   5   2  -3  5614.39  6024.83    50.96 o
         8    3  -3  -2   5  5614.39  6024.83    50.96 o
         8    2   0  -8  -2  5614.39  6024.83    50.96 o
         8    1   2   8   0  5614.39  6024.83    50.96 o
         9    1   2   9   0     4.41     4.67     1.60 <
        10    1   4   9   0    37.59    31.49     2.29 o
        11    6  -4   0  -6  1834.99  1716.17    17.68 o
        11    5  -6   0  -4  1834.99  1716.17    17.68 o
        11    4  -5   2   5  1834.99  1716.17    17.68 o
        11    3   5  -2  -5  1834.99  1716.17    17.68 o
        11    2  -1  10  -1  1834.99  1716.17    17.68 o
        11    1   1 -10   1  1834.99  1716.17    17.68 o
        12    6  -3   2  -7  1373.32  1205.47    14.79 o
        12    5  -7  -2  -3  1373.32  1205.47    14.79 o
        12    4  -4   4   6  1373.32  1205.47    14.79 o
        12    3   6  -4  -4  1373.32  1205.47    14.79 o
        12    2  -1  10  -3  1373.32  1205.47    14.79 o
        12    1   3 -10   1  1373.32  1205.47    14.79 o
        13    6  -5  -3  -4    28.68    22.36     1.55 o
        13    5  -4   3  -5    28.68    22.36     1.55 o
        13    4  -6  -1   3    28.68    22.36     1.55 o
        13    3   3   1  -6    28.68    22.36     1.55 o
        13    2  -1   9   2    28.68    22.36     1.55 o
        13    1  -2  -9   1    28.68    22.36     1.55 o
        14    6  -3   1  -6    35.04    39.55     1.61 o
        14    5  -6  -1  -3    35.04    39.55     1.61 o
        14    4  -4   3   5    35.04    39.55     1.61 o
        14    3   5  -3  -4    35.04    39.55     1.61 o
        14    2  -1   9  -2    35.04    39.55     1.61 o
        14    1   2  -9   1    35.04    39.55     1.61 o
        15    6  -4  -2  -4   277.89   236.30     4.17 o
        15    5  -4   2  -4   277.89   236.30     4.17 o
        15    4  -5   0   3   277.89   236.30     4.17 o
        15    3   3   0  -5   277.89   236.30     4.17 o
        15    2  -1   8   1   277.89   236.30     4.17 o
        15    1  -1  -8   1   277.89   236.30     4.17 o
        16    6  -3   0  -5   269.38   282.88     5.38 o
        16    5  -5   0  -3   269.38   282.88     5.38 o
        16    4  -4   2   4   269.38   282.88     5.38 o
        16    3   4  -2  -4   269.38   282.88     5.38 o
        16    2  -1   8  -1   269.38   282.88     5.38 o
        16    1   1  -8   1   269.38   282.88     5.38 o
        17    6  -3  -1  -4    83.08    81.60     2.65 o
        17    5  -4   1  -3    83.08    81.60     2.65 o
        17    4  -4   1   3    83.08    81.60     2.65 o
        17    3   3  -1  -4    83.08    81.60     2.65 o
        17    1   0  -7   1    83.08    81.60     2.65 o
        18    6  -2   1  -5    32.88    36.08     2.06 o
        18    5  -5  -1  -2    32.88    36.08     2.06 o
        18    4  -3   3   4    32.88    36.08     2.06 o
        18    3   4  -3  -3    32.88    36.08     2.06 o
        18    2  -1   7  -2    32.88    36.08     2.06 o
        18    1   2  -7   1    32.88    36.08     2.06 o
        19    6  -1   3  -6    40.00    46.96     2.46 o
        19    5  -6  -3  -1    40.00    46.96     2.46 o
        19    4  -2   5   5    40.00    46.96     2.46 o
        19    3   5  -5  -2    40.00    46.96     2.46 o
        19    2  -1   7  -4    40.00    46.96     2.46 o
        19    1   4  -7   1    40.00    46.96     2.46 o
        20    6  -3  -2  -3 10633.20 12516.10   103.21 o
        20    5  -3   2  -3 10633.20 12516.10   103.21 o
        20    4  -4   0   2 10633.20 12516.10   103.21 o
        20    3   2   0  -4 10633.20 12516.10   103.21 o
        20    2  -1   6   1 10633.20 12516.10   103.21 o
        20    1  -1  -6   1 10633.20 12516.10   103.21 o
        21    6  -2   0  -4 10561.50 11225.20    66.30 o
        21    5  -4   0  -2 10561.50 11225.20    66.30 o
        21    4  -3   2   3 10561.50 11225.20    66.30 o
        21    3   3  -2  -3 10561.50 11225.20    66.30 o
        21    2  -1   6  -1 10561.50 11225.20    66.30 o
        21    1   1  -6   1 10561.50 11225.20    66.30 o
        22    6  -1   2  -5  7049.60  7156.37    44.27 o
        22    5  -5  -2  -1  7049.60  7156.37    44.27 o
        22    4  -2   4   4  7049.60  7156.37    44.27 o
        22    3   4  -4  -2  7049.60  7156.37    44.27 o
        22    2  -1   6  -3  7049.60  7156.37    44.27 o
        22    1   3  -6   1  7049.60  7156.37    44.27 o
        23    6  -2  -1  -3    68.57    64.19     1.42 o
        23    5  -3   1  -2    68.57    64.19     1.42 o
        23    4  -3   1   2    68.57    64.19     1.42 o
        23    3   2  -1  -3    68.57    64.19     1.42 o
        23    1   0  -5   1    68.57    64.19     1.42 o
        24    6  -1   1  -4   146.85   147.01     2.30 o
        24    5  -4  -1  -1   146.85   147.01     2.30 o
        24    4  -2   3   3   146.85   147.01     2.30 o
        24    3   3  -3  -2   146.85   147.01     2.30 o
        24    2  -1   5  -2   146.85   147.01     2.30 o
        24    1   2  -5   1   146.85   147.01     2.30 o
        25    6   0   3  -5    40.45    41.77     2.40 o
        25    4  -1   5   4    40.45    41.77     2.40 o
        25    3   4  -5  -1    40.45    41.77     2.40 o
        25    2  -1   5  -4    40.45    41.77     2.40 o
        25    1   4  -5   1    40.45    41.77     2.40 o
        26    6  -1   0  -3  2385.73  2699.13    24.00 o
        26    5  -3   0  -1  2385.73  2699.13    24.00 o
        26    4  -2   2   2  2385.73  2699.13    24.00 o
        26    3   2  -2  -2  2385.73  2699.13    24.00 o
        26    2  -1   4  -1  2385.73  2699.13    24.00 o
        26    1   1  -4   1  2385.73  2699.13    24.00 o
        27    6   0   2  -4  1302.33  1162.41    12.81 o
        27    5  -4  -2   0  1302.33  1162.41    12.81 o
        27    4  -1   4   3  1302.33  1162.41    12.81 o
        27    3   3  -4  -1  1302.33  1162.41    12.81 o
        27    2  -1   4  -3  1302.33  1162.41    12.81 o
        27    1   3  -4   1  1302.33  1162.41    12.81 o
        28    6  -1  -1  -2   248.38   261.69     3.96 o
        28    5  -2   1  -1   248.38   261.69     3.96 o
        28    4  -2   1   1   248.38   261.69     3.96 o
        28    3   1  -1  -2   248.38   261.69     3.96 o
        28    1   0  -3   1   248.38   261.69     3.96 o
        29    6   1   3  -4   115.20   137.43     3.92 o
        29    5  -4  -3   1   115.20   137.43     3.92 o
        29    4   0   5   3   115.20   137.43     3.92 o
        29    2  -1   3  -4   115.20   137.43     3.92 o
        29    1   4  -3   1   115.20   137.43     3.92 o
        30    6   1   2  -3 20447.00 21810.90   179.41 o
        30    5  -3  -2   1 20447.00 21810.90   179.41 o
        30    4   0   4   2 20447.00 21810.90   179.41 o
        30    3   2  -4   0 20447.00 21810.90   179.41 o
        30    2  -1   2  -3 20447.00 21810.90   179.41 o
        30    1   3  -2   1 20447.00 21810.90   179.41 o
        31    6   1   1  -2   257.47   270.90     2.80 o
        31    5  -2  -1   1   257.47   270.90     2.80 o
        31    4   0   3   1   257.47   270.90     2.80 o
        31    2  -1   1  -2   257.47   270.90     2.80 o
        31    1   2  -1   1   257.47   270.90     2.80 o
        32    6   2   3  -3   143.18   120.38     3.33 o
        32    5  -3  -3   2   143.18   120.38     3.33 o
        32    4   1   5   2   143.18   120.38     3.33 o
        32    3   2  -5   1   143.18   120.38     3.33 o
        32    2  -1   1  -4   143.18   120.38     3.33 o
        32    1   4  -1   1   143.18   120.38     3.33 o
        33    6   1   0  -1  4580.78  5988.49    35.25 o
        33    5  -1   0   1  4580.78  5988.49    35.25 o
        33    4   0   2   0  4580.78  5988.49    35.25 o
        33    3   0  -2   0  4580.78  5988.49    35.25 o
        33    2  -1   0  -1  4580.78  5988.49    35.25 o
        33    1   1   0   1  4580.78  5988.49    35.25 o
        34    2  -1   0  -2    63.94    72.35     1.32 o
        34    1   2   0   1    63.94    72.35     1.32 o
        35    6   2   2  -2  2383.62  2698.96    24.22 o
        35    5  -2  -2   2  2383.62  2698.96    24.22 o
        35    4   1   4   1  2383.62  2698.96    24.22 o
        35    3   1  -4   1  2383.62  2698.96    24.22 o
        35    2  -1   0  -3  2383.62  2698.96    24.22 o
        35    1   3   0   1  2383.62  2698.96    24.22 o
        36    2  -1  -1  -1   111.22   102.18     1.48 o
        36    1   1   1   1   111.22   102.18     1.48 o
        37    6   2   1  -1   257.02   248.36     3.78 o
        37    5  -1  -1   2   257.02   248.36     3.78 o
        37    3   0  -3   1   257.02   248.36     3.78 o
        37    2  -1  -1  -2   257.02   248.36     3.78 o
        37    1   2   1   1   257.02   248.36     3.78 o
        38    2  -1  -1  -3   339.44   287.88     3.26 o
        38    1   3   1   1   339.44   287.88     3.26 o
        39    2  -1  -2  -2    50.12    53.41     0.99 o
        39    1   2   2   1    50.12    53.41     0.99 o
        40    2  -1  -2  -4    37.86    32.97     1.97 o
        40    1   4   2   1    37.86    32.97     1.97 o
        41    2  -1  -3  -1   123.95   114.47     1.84 o
        41    1   1   3   1   123.95   114.47     1.84 o
        42    5   0  -1   3   118.60   111.29     1.91 o
        42    4   2   3  -1   118.60   111.29     1.91 o
        42    3  -1  -3   2   118.60   111.29     1.91 o
        42    2  -1  -3  -2   118.60   111.29     1.91 o
        42    1   2   3   1   118.60   111.29     1.91 o
        43    2  -1  -3  -3   192.99   198.21     2.26 o
        43    1   3   3   1   192.99   198.21     2.26 o
        44    2  -1  -4  -2    13.40    14.02     0.70 o
        44    1   2   4   1    13.40    14.02     0.70 o
        45    6   3  -1   2    67.49    71.64     1.31 o
        45    5   2   1   3    67.49    71.64     1.31 o
        45    4   2   1  -3    67.49    71.64     1.31 o
        45    3  -3  -1   2    67.49    71.64     1.31 o
        45    1   0   5   1    67.49    71.64     1.31 o
        46    2  -1  -5  -1    25.74    25.29     1.06 o
        46    1   1   5   1    25.74    25.29     1.06 o
        47    2  -1  -5  -3   173.47   168.46     2.42 o
        47    1   3   5   1   173.47   168.46     2.42 o
        48    2  -1  -6  -2     3.47     3.72     0.89 o
        48    1   2   6   1     3.47     3.72     0.89 o
        49    6   5   2   1  7085.41  7246.11    59.70 o
        49    5   1  -2   5  7085.41  7246.11    59.70 o
        49    4   4   4  -2  7085.41  7246.11    59.70 o
        49    3  -2  -4   4  7085.41  7246.11    59.70 o
        49    2  -1  -6  -3  7085.41  7246.11    59.70 o
        49    1   3   6   1  7085.41  7246.11    59.70 o
        50    2  -1  -6  -4     3.40     1.92     1.29 <
        50    1   4   6   1     3.40     1.92     1.29 <
        51    6   3  -3   4    31.26    39.20     1.86 o
        51    5   4   3   3    31.26    39.20     1.86 o
        51    4   2  -1  -5    31.26    39.20     1.86 o
        51    3  -5   1   2    31.26    39.20     1.86 o
        51    2  -1  -7   2    31.26    39.20     1.86 o
        51    1  -2   7   1    31.26    39.20     1.86 o
        52    6   4  -1   3    84.20    82.17     1.77 o
        52    5   3   1   4    84.20    82.17     1.77 o
        52    4   3   1  -4    84.20    82.17     1.77 o
        52    3  -4  -1   3    84.20    82.17     1.77 o
        52    1   0   7   1    84.20    82.17     1.77 o
        53    2  -1  -7  -1    32.02    27.61     0.79 o
        53    1   1   7   1    32.02    27.61     0.79 o
        54    2  -1  -7  -3    45.03    49.81     1.26 o
        54    1   3   7   1    45.03    49.81     1.26 o
        55    6   6   3   1    40.46    40.32     1.39 o
        55    5   1  -3   6    40.46    40.32     1.39 o
        55    4   5   5  -2    40.46    40.32     1.39 o
        55    3  -2  -5   5    40.46    40.32     1.39 o
        55    2  -1  -7  -4    40.46    40.32     1.39 o
        55    1   4   7   1    40.46    40.32     1.39 o
        56    6   4  -2   4   279.22   240.58     4.06 o
        56    5   4   2   4   279.22   240.58     4.06 o
        56    4   3   0  -5   279.22   240.58     4.06 o
        56    3  -5   0   3   279.22   240.58     4.06 o
        56    2  -1  -8   1   279.22   240.58     4.06 o
        56    1  -1   8   1   279.22   240.58     4.06 o
        57    2  -1  -8  -2     0.16     0.12     0.59 <
        57    1   2   8   1     0.16     0.12     0.59 <
        58    2  -1  -8  -4     0.71     0.26     1.54 <
        58    1   4   8   1     0.71     0.26     1.54 <
        59    6   4  -3   5    29.30    24.30     1.57 o
        59    5   5   3   4    29.30    24.30     1.57 o
        59    4   3  -1  -6    29.30    24.30     1.57 o
        59    3  -6   1   3    29.30    24.30     1.57 o
        59    2  -1  -9   2    29.30    24.30     1.57 o
        59    1  -2   9   1    29.30    24.30     1.57 o
        60    2  -1  -9  -1     3.79     4.15     0.69 o
        60    1   1   9   1     3.79     4.15     0.69 o
        61    2  -1  -9  -3    35.77    36.18     1.77 o
        61    1   3   9   1    35.77    36.18     1.77 o
        62    2  -1 -10  -2     0.01     0.41     1.03 <
        62    1   2  10   1     0.01     0.41     1.03 <
        63    6  -4  -2  -6   111.13   128.84     3.70 o
        63    5  -6   2  -4   111.13   128.84     3.70 o
        63    4  -6   2   4   111.13   128.84     3.70 o
        63    3   4  -2  -6   111.13   128.84     3.70 o
        63    2  -2  10   0   111.13   128.84     3.70 o
        63    1   0 -10   2   111.13   128.84     3.70 o
        64    6  -3   0  -7   117.23   147.37     3.40 o
        64    5  -7   0  -3   117.23   147.37     3.40 o
        64    4  -5   4   5   117.23   147.37     3.40 o
        64    3   5  -4  -5   117.23   147.37     3.40 o
        64    2  -2  10  -2   117.23   147.37     3.40 o
        64    1   2 -10   2   117.23   147.37     3.40 o
        65    6  -4  -3  -5    28.46    28.06     1.89 o
        65    5  -5   3  -4    28.46    28.06     1.89 o
        65    4  -6   1   3    28.46    28.06     1.89 o
        65    3   3  -1  -6    28.46    28.06     1.89 o
        65    2  -2   9   1    28.46    28.06     1.89 o
        65    1  -1  -9   2    28.46    28.06     1.89 o
        66    6  -3  -1  -6    34.44    38.49     1.77 o
        66    5  -6   1  -3    34.44    38.49     1.77 o
        66    4  -5   3   4    34.44    38.49     1.77 o
        66    3   4  -3  -5    34.44    38.49     1.77 o
        66    2  -2   9  -1    34.44    38.49     1.77 o
        66    1   1  -9   2    34.44    38.49     1.77 o
        67    6  -2   1  -7     4.72     5.50     1.30 o
        67    5  -7  -1  -2     4.72     5.50     1.30 o
        67    4  -4   5   5     4.72     5.50     1.30 o
        67    3   5  -5  -4     4.72     5.50     1.30 o
        67    2  -2   9  -3     4.72     5.50     1.30 o
        67    1   3  -9   2     4.72     5.50     1.30 o
        68    6  -3  -2  -5  5599.86  6110.12    53.21 o
        68    5  -5   2  -3  5599.86  6110.12    53.21 o
        68    4  -5   2   3  5599.86  6110.12    53.21 o
        68    3   3  -2  -5  5599.86  6110.12    53.21 o
        68    2  -2   8   0  5599.86  6110.12    53.21 o
        68    1   0  -8   2  5599.86  6110.12    53.21 o
        69    6  -2   0  -6  4647.37  4475.76    40.41 o
        69    5  -6   0  -2  4647.37  4475.76    40.41 o
        69    4  -4   4   4  4647.37  4475.76    40.41 o
        69    3   4  -4  -4  4647.37  4475.76    40.41 o
        69    2  -2   8  -2  4647.37  4475.76    40.41 o
        69    1   2  -8   2  4647.37  4475.76    40.41 o
        70    6  -3  -3  -4    30.66    37.16     2.17 o
        70    5  -4   3  -3    30.66    37.16     2.17 o
        70    4  -5   1   2    30.66    37.16     2.17 o
        70    3   2  -1  -5    30.66    37.16     2.17 o
        70    2  -2   7   1    30.66    37.16     2.17 o
        70    1  -1  -7   2    30.66    37.16     2.17 o
        71    6  -2  -1  -5    32.06    35.98     2.12 o
        71    5  -5   1  -2    32.06    35.98     2.12 o
        71    4  -4   3   3    32.06    35.98     2.12 o
        71    3   3  -3  -4    32.06    35.98     2.12 o
        71    2  -2   7  -1    32.06    35.98     2.12 o
        71    1   1  -7   2    32.06    35.98     2.12 o
        72    6  -1   1  -6    67.57    77.17     2.19 o
        72    5  -6  -1  -1    67.57    77.17     2.19 o
        72    4  -3   5   4    67.57    77.17     2.19 o
        72    3   4  -5  -3    67.57    77.17     2.19 o
        72    2  -2   7  -3    67.57    77.17     2.19 o
        72    1   3  -7   2    67.57    77.17     2.19 o
        73    6  -1   0  -5  1058.19   924.16     7.71 o
        73    5  -5   0  -1  1058.19   924.16     7.71 o
        73    4  -3   4   3  1058.19   924.16     7.71 o
        73    3   3  -4  -3  1058.19   924.16     7.71 o
        73    2  -2   6  -2  1058.19   924.16     7.71 o
        73    1   2  -6   2  1058.19   924.16     7.71 o
        74    6   0   2  -6   565.96   557.52     6.19 o
        74    5  -6  -2   0   565.96   557.52     6.19 o
        74    4  -2   6   4   565.96   557.52     6.19 o
        74    3   4  -6  -2   565.96   557.52     6.19 o
        74    2  -2   6  -4   565.96   557.52     6.19 o
        74    1   4  -6   2   565.96   557.52     6.19 o
        75    6  -1  -1  -4   143.52   152.25     2.63 o
        75    5  -4   1  -1   143.52   152.25     2.63 o
        75    4  -3   3   2   143.52   152.25     2.63 o
        75    3   2  -3  -3   143.52   152.25     2.63 o
        75    2  -2   5  -1   143.52   152.25     2.63 o
        75    1   1  -5   2   143.52   152.25     2.63 o
        76    6   0   1  -5    19.39    19.18     1.42 o
        76    4  -2   5   3    19.39    19.18     1.42 o
        76    3   3  -5  -2    19.39    19.18     1.42 o
        76    2  -2   5  -3    19.39    19.18     1.42 o
        76    1   3  -5   2    19.39    19.18     1.42 o
        77    6  -1  -2  -3 20478.60 21864.30   179.42 o
        77    5  -3   2  -1 20478.60 21864.30   179.42 o
        77    4  -3   2   1 20478.60 21864.30   179.42 o
        77    3   1  -2  -3 20478.60 21864.30   179.42 o
        77    2  -2   4   0 20478.60 21864.30   179.42 o
        77    1   0  -4   2 20478.60 21864.30   179.42 o
        78    6   1   2  -5  7036.06  7544.75    66.15 o
        78    5  -5  -2   1  7036.06  7544.75    66.15 o
        78    4  -1   6   3  7036.06  7544.75    66.15 o
        78    3   3  -6  -1  7036.06  7544.75    66.15 o
        78    2  -2   4  -4  7036.06  7544.75    66.15 o
        78    1   4  -4   2  7036.06  7544.75    66.15 o
        79    6   0  -1  -3   117.90   108.55     2.53 o
        79    4  -2   3   1   117.90   108.55     2.53 o
        79    3   1  -3  -2   117.90   108.55     2.53 o
        79    2  -2   3  -1   117.90   108.55     2.53 o
        79    1   1  -3   2   117.90   108.55     2.53 o
        80    6   1   1  -4   150.06   161.54     2.67 o
        80    5  -4  -1   1   150.06   161.54     2.67 o
        80    4  -1   5   2   150.06   161.54     2.67 o
        80    3   2  -5  -1   150.06   161.54     2.67 o
        80    2  -2   3  -3   150.06   161.54     2.67 o
        80    1   3  -3   2   150.06   161.54     2.67 o
        81    6   2   3  -5     8.60     7.85     1.52 o
        81    5  -5  -3   2     8.60     7.85     1.52 o
        81    4   0   7   3     8.60     7.85     1.52 o
        81    2  -2   3  -5     8.60     7.85     1.52 o
        81    1   5  -3   2     8.60     7.85     1.52 o
        82    6   1   0  -3  2392.21  2865.72    26.51 o
        82    5  -3   0   1  2392.21  2865.72    26.51 o
        82    4  -1   4   1  2392.21  2865.72    26.51 o
        82    3   1  -4  -1  2392.21  2865.72    26.51 o
        82    2  -2   2  -2  2392.21  2865.72    26.51 o
        82    1   2  -2   2  2392.21  2865.72    26.51 o
        83    6   2   2  -4  2677.20  2777.88    18.78 o
        83    5  -4  -2   2  2677.20  2777.88    18.78 o
        83    4   0   6   2  2677.20  2777.88    18.78 o
        83    3   2  -6   0  2677.20  2777.88    18.78 o
        83    2  -2   2  -4  2677.20  2777.88    18.78 o
        83    1   4  -2   2  2677.20  2777.88    18.78 o
        84    6   1  -1  -2   258.13   260.36     3.04 o
        84    5  -2   1   1   258.13   260.36     3.04 o
        84    3   0  -3  -1   258.13   260.36     3.04 o
        84    2  -2   1  -1   258.13   260.36     3.04 o
        84    1   1  -1   2   258.13   260.36     3.04 o
        85    6   2   1  -3    77.03    84.68     1.93 o
        85    5  -3  -1   2    77.03    84.68     1.93 o
        85    4   0   5   1    77.03    84.68     1.93 o
        85    2  -2   1  -3    77.03    84.68     1.93 o
        85    1   3  -1   2    77.03    84.68     1.93 o
        86    6   3   3  -4    35.96    43.35     2.24 o
        86    5  -4  -3   3    35.96    43.35     2.24 o
        86    4   1   7   2    35.96    43.35     2.24 o
        86    3   2  -7   1    35.96    43.35     2.24 o
        86    2  -2   1  -5    35.96    43.35     2.24 o
        86    1   5  -1   2    35.96    43.35     2.24 o
        87    2  -2   0  -1    65.02    69.48     1.31 o
        87    1   1   0   2    65.02    69.48     1.31 o
        88    2  -2   0  -3    20.69    25.87     1.87 o
        88    1   3   0   2    20.69    25.87     1.87 o
        89    6   3   2  -3 10577.70 11142.10    94.59 o
        89    5  -3  -2   3 10577.70 11142.10    94.59 o
        89    4   1   6   1 10577.70 11142.10    94.59 o
        89    3   1  -6   1 10577.70 11142.10    94.59 o
        89    2  -2   0  -4 10577.70 11142.10    94.59 o
        89    1   4   0   2 10577.70 11142.10    94.59 o
        90    2  -2   0  -5     0.98     0.29     1.24 <
        90    1   5   0   2     0.98     0.29     1.24 <
        91    6   4   4  -4  4662.31  4364.43    40.78 o
        91    5  -4  -4   4  4662.31  4364.43    40.78 o
        91    4   2   8   2  4662.31  4364.43    40.78 o
        91    3   2  -8   2  4662.31  4364.43    40.78 o
        91    2  -2   0  -6  4662.31  4364.43    40.78 o
        91    1   6   0   2  4662.31  4364.43    40.78 o
        92    6   2  -1  -1   261.50   260.35     4.03 o
        92    5  -1   1   2   261.50   260.35     4.03 o
        92    4   0   3  -1   261.50   260.35     4.03 o
        92    2  -2  -1  -1   261.50   260.35     4.03 o
        92    1   1   1   2   261.50   260.35     4.03 o
        93    2  -2  -1  -2   280.46   265.43     2.24 o
        93    1   2   1   2   280.46   265.43     2.24 o
        94    6   3   1  -2    75.52    78.12     1.77 o
        94    5  -2  -1   3    75.52    78.12     1.77 o
        94    3   0  -5   1    75.52    78.12     1.77 o
        94    2  -2  -1  -3    75.52    78.12     1.77 o
        94    1   3   1   2    75.52    78.12     1.77 o
        95    2  -2  -1  -4   242.01   217.57     2.67 o
        95    1   4   1   2   242.01   217.57     2.67 o
        96    6   4   3  -3    36.50    37.42     2.16 o
        96    5  -3  -3   4    36.50    37.42     2.16 o
        96    4   2   7   1    36.50    37.42     2.16 o
        96    3   1  -7   2    36.50    37.42     2.16 o
        96    2  -2  -1  -5    36.50    37.42     2.16 o
        96    1   5   1   2    36.50    37.42     2.16 o
        97    2  -2  -1  -6   156.21   145.89     4.03 o
        97    1   6   1   2   156.21   145.89     4.03 o
        98    2  -2  -2  -1    49.99    55.28     1.15 o
        98    1   1   2   2    49.99    55.28     1.15 o
        99    6   3   0  -1  2411.14  2887.24    18.04 o
        99    5  -1   0   3  2411.14  2887.24    18.04 o
        99    4   1   4  -1  2411.14  2887.24    18.04 o
        99    3  -1  -4   1  2411.14  2887.24    18.04 o
        99    2  -2  -2  -2  2411.14  2887.24    18.04 o
        99    1   2   2   2  2411.14  2887.24    18.04 o
       100    2  -2  -2  -3     8.42     7.91     0.94 o
       100    1   3   2   2     8.42     7.91     0.94 o
       101    6   4   2  -2  2682.33  2696.68    17.98 o
       101    5  -2  -2   4  2682.33  2696.68    17.98 o
       101    4   2   6   0  2682.33  2696.68    17.98 o
       101    3   0  -6   2  2682.33  2696.68    17.98 o
       101    2  -2  -2  -4  2682.33  2696.68    17.98 o
       101    1   4   2   2  2682.33  2696.68    17.98 o
       102    2  -2  -2  -5     1.96     1.20     0.71 <
       102    1   5   2   2     1.96     1.20     0.71 <
       103    6   5   4  -3   165.19   153.03     3.98 o
       103    5  -3  -4   5   165.19   153.03     3.98 o
       103    4   3   8   1   165.19   153.03     3.98 o
       103    3   1  -8   3   165.19   153.03     3.98 o
       103    2  -2  -2  -6   165.19   153.03     3.98 o
       103    1   6   2   2   165.19   153.03     3.98 o
       104    5   0   1   3   119.31   114.97     2.24 o
       104    4   1   3  -2   119.31   114.97     2.24 o
       104    3  -2  -3   1   119.31   114.97     2.24 o
       104    2  -2  -3  -1   119.31   114.97     2.24 o
       104    1   1   3   2   119.31   114.97     2.24 o
       105    2  -2  -3  -2   133.10   133.90     1.86 o
       105    1   2   3   2   133.10   133.90     1.86 o
       106    6   4   1  -1   152.29   156.27     2.25 o
       106    5  -1  -1   4   152.29   156.27     2.25 o
       106    4   2   5  -1   152.29   156.27     2.25 o
       106    3  -1  -5   2   152.29   156.27     2.25 o
       106    2  -2  -3  -3   152.29   156.27     2.25 o
       106    1   3   3   2   152.29   156.27     2.25 o
       107    2  -2  -3  -4   263.26   250.42     2.91 o
       107    1   4   3   2   263.26   250.42     2.91 o
       108    2  -2  -3  -6    85.69    82.50     2.96 o
       108    1   6   3   2    85.69    82.50     2.96 o
       109    2  -2  -4  -1    13.67    14.64     0.72 o
       109    1   1   4   2    13.67    14.64     0.72 o
       110    2  -2  -4  -3     6.42     6.83     1.50 o
       110    1   3   4   2     6.42     6.83     1.50 o
       111    6   5   2  -1  7069.73  7588.22    64.22 o
       111    5  -1  -2   5  7069.73  7588.22    64.22 o
       111    4   3   6  -1  7069.73  7588.22    64.22 o
       111    3  -1  -6   3  7069.73  7588.22    64.22 o
       111    2  -2  -4  -4  7069.73  7588.22    64.22 o
       111    1   4   4   2  7069.73  7588.22    64.22 o
       112    2  -2  -4  -5     0.40     0.52     1.19 <
       112    1   5   4   2     0.40     0.52     1.19 <
       113    6   6   4  -2  3041.44  2748.94    26.26 o
       113    5  -2  -4   6  3041.44  2748.94    26.26 o
       113    4   4   8   0  3041.44  2748.94    26.26 o
       113    3   0  -8   4  3041.44  2748.94    26.26 o
       113    2  -2  -4  -6  3041.44  2748.94    26.26 o
       113    1   6   4   2  3041.44  2748.94    26.26 o
       114    2  -2  -5  -2   148.87   156.88     2.51 o
       114    1   2   5   2   148.87   156.88     2.51 o
       115    5   0  -1   5    19.36    17.09     1.16 o
       115    4   3   5  -2    19.36    17.09     1.16 o
       115    3  -2  -5   3    19.36    17.09     1.16 o
       115    2  -2  -5  -3    19.36    17.09     1.16 o
       115    1   3   5   2    19.36    17.09     1.16 o
       116    2  -2  -5  -4    76.19    82.39     2.14 o
       116    1   4   5   2    76.19    82.39     2.14 o
       117    6   6   3  -1    46.73    37.04     1.64 o
       117    5  -1  -3   6    46.73    37.04     1.64 o
       117    4   4   7  -1    46.73    37.04     1.64 o
       117    3  -1  -7   4    46.73    37.04     1.64 o
       117    2  -2  -5  -5    46.73    37.04     1.64 o
       117    1   5   5   2    46.73    37.04     1.64 o
       118    2  -2  -5  -6   103.07    91.65     3.03 o
       118    1   6   5   2   103.07    91.65     3.03 o
       119    2  -2  -6  -1     3.42     3.45     1.03 o
       119    1   1   6   2     3.42     3.45     1.03 o
       120    2  -2  -6  -3     0.53     0.54     0.70 <
       120    1   3   6   2     0.53     0.54     0.70 <
       121    6   6   2   0   571.89   480.67     6.46 o
       121    5   0  -2   6   571.89   480.67     6.46 o
       121    4   4   6  -2   571.89   480.67     6.46 o
       121    3  -2  -6   4   571.89   480.67     6.46 o
       121    2  -2  -6  -4   571.89   480.67     6.46 o
       121    1   4   6   2   571.89   480.67     6.46 o
       122    2  -2  -6  -5     0.30     0.36     1.01 <
       122    1   5   6   2     0.30     0.36     1.01 <
       123    2  -2  -7  -2    27.04    26.16     1.42 o
       123    1   2   7   2    27.04    26.16     1.42 o
       124    2  -2  -7  -4    94.43   105.77     2.34 o
       124    1   4   7   2    94.43   105.77     2.34 o
       125    6   5  -2   3  5618.92  6068.91    50.84 o
       125    5   3   2   5  5618.92  6068.91    50.84 o
       125    4   3   2  -5  5618.92  6068.91    50.84 o
       125    3  -5  -2   3  5618.92  6068.91    50.84 o
       125    2  -2  -8   0  5618.92  6068.91    50.84 o
       125    1   0   8   2  5618.92  6068.91    50.84 o
       126    2  -2  -8  -1     0.17     0.43     0.77 <
       126    1   1   8   2     0.17     0.43     0.77 <
       127    2  -2  -8  -3     0.28     0.07     1.09 <
       127    1   3   8   2     0.28     0.07     1.09 <
       128    2  -2  -9  -2    28.31    33.94     1.88 o
       128    1   2   9   2    28.31    33.94     1.88 o
       129    2  -2 -10  -1     0.01    -0.31     1.30 <
       129    1   1  10   2     0.01    -0.31     1.30 <
       130    6  -4  -4  -6  1378.85  1156.83    14.36 o
       130    5  -6   4  -4  1378.85  1156.83    14.36 o
       130    4  -7   2   3  1378.85  1156.83    14.36 o
       130    3   3  -2  -7  1378.85  1156.83    14.36 o
       130    2  -3  10   1  1378.85  1156.83    14.36 o
       130    1  -1 -10   3  1378.85  1156.83    14.36 o
       131    6  -3  -2  -7  1377.56  1323.36    15.35 o
       131    5  -7   2  -3  1377.56  1323.36    15.35 o
       131    4  -6   4   4  1377.56  1323.36    15.35 o
       131    3   4  -4  -6  1377.56  1323.36    15.35 o
       131    2  -3  10  -1  1377.56  1323.36    15.35 o
       131    1   1 -10   3  1377.56  1323.36    15.35 o
       132    6  -3  -3  -6    35.19    30.18     2.16 o
       132    5  -6   3  -3    35.19    30.18     2.16 o
       132    4  -6   3   3    35.19    30.18     2.16 o
       132    3   3  -3  -6    35.19    30.18     2.16 o
       132    1   0  -9   3    35.19    30.18     2.16 o
       133    6  -2  -1  -7     4.78     4.97     1.35 o
       133    5  -7   1  -2     4.78     4.97     1.35 o
       133    4  -5   5   4     4.78     4.97     1.35 o
       133    3   4  -5  -5     4.78     4.97     1.35 o
       133    2  -3   9  -2     4.78     4.97     1.35 o
       133    1   2  -9   3     4.78     4.97     1.35 o
       134    6  -2  -2  -6   160.04   143.56     4.95 o
       134    5  -6   2  -2   160.04   143.56     4.95 o
       134    4  -5   4   3   160.04   143.56     4.95 o
       134    3   3  -4  -5   160.04   143.56     4.95 o
       134    2  -3   8  -1   160.04   143.56     4.95 o
       134    1   1  -8   3   160.04   143.56     4.95 o
       135    6  -2  -3  -5     8.38     7.35     1.48 o
       135    5  -5   3  -2     8.38     7.35     1.48 o
       135    4  -5   3   2     8.38     7.35     1.48 o
       135    3   2  -3  -5     8.38     7.35     1.48 o
       135    1   0  -7   3     8.38     7.35     1.48 o
       136    6  -1  -1  -6    68.48    75.93     2.28 o
       136    5  -6   1  -1    68.48    75.93     2.28 o
       136    4  -4   5   3    68.48    75.93     2.28 o
       136    3   3  -5  -4    68.48    75.93     2.28 o
       136    2  -3   7  -2    68.48    75.93     2.28 o
       136    1   2  -7   3    68.48    75.93     2.28 o
       137    6  -1  -2  -5  7072.50  7213.11    44.98 o
       137    5  -5   2  -1  7072.50  7213.11    44.98 o
       137    4  -4   4   2  7072.50  7213.11    44.98 o
       137    3   2  -4  -4  7072.50  7213.11    44.98 o
       137    2  -3   6  -1  7072.50  7213.11    44.98 o
       137    1   1  -6   3  7072.50  7213.11    44.98 o
       138    6   0   0  -6  4366.49  4328.69    28.17 o
       138    5  -6   0   0  4366.49  4328.69    28.17 o
       138    4  -3   6   3  4366.49  4328.69    28.17 o
       138    3   3  -6  -3  4366.49  4328.69    28.17 o
       138    2  -3   6  -3  4366.49  4328.69    28.17 o
       138    1   3  -6   3  4366.49  4328.69    28.17 o
       139    6  -1  -3  -4   122.13    95.99     3.23 o
       139    5  -4   3  -1   122.13    95.99     3.23 o
       139    4  -4   3   1   122.13    95.99     3.23 o
       139    3   1  -3  -4   122.13    95.99     3.23 o
       139    1   0  -5   3   122.13    95.99     3.23 o
       140    6   0  -1  -5    19.67    20.64     1.46 o
       140    4  -3   5   2    19.67    20.64     1.46 o
       140    3   2  -5  -3    19.67    20.64     1.46 o
       140    2  -3   5  -2    19.67    20.64     1.46 o
       140    1   2  -5   3    19.67    20.64     1.46 o
       141    6   1   1  -6    68.59    81.63     2.68 o
       141    5  -6  -1   1    68.59    81.63     2.68 o
       141    4  -2   7   3    68.59    81.63     2.68 o
       141    3   3  -7  -2    68.59    81.63     2.68 o
       141    2  -3   5  -4    68.59    81.63     2.68 o
       141    1   4  -5   3    68.59    81.63     2.68 o
       142    6   0  -2  -4  1317.20  1175.29    13.88 o
       142    5  -4   2   0  1317.20  1175.29    13.88 o
       142    4  -3   4   1  1317.20  1175.29    13.88 o
       142    3   1  -4  -3  1317.20  1175.29    13.88 o
       142    2  -3   4  -1  1317.20  1175.29    13.88 o
       142    1   1  -4   3  1317.20  1175.29    13.88 o
       143    6   1   0  -5  1069.84  1112.39     9.85 o
       143    5  -5   0   1  1069.84  1112.39     9.85 o
       143    4  -2   6   2  1069.84  1112.39     9.85 o
       143    3   2  -6  -2  1069.84  1112.39     9.85 o
       143    2  -3   4  -3  1069.84  1112.39     9.85 o
       143    1   3  -4   3  1069.84  1112.39     9.85 o
       144    6   1  -1  -4   151.45   178.26     3.00 o
       144    5  -4   1   1   151.45   178.26     3.00 o
       144    4  -2   5   1   151.45   178.26     3.00 o
       144    3   1  -5  -2   151.45   178.26     3.00 o
       144    2  -3   3  -2   151.45   178.26     3.00 o
       144    1   2  -3   3   151.45   178.26     3.00 o
       145    6   2   1  -5    36.15    41.53     1.73 o
       145    5  -5  -1   2    36.15    41.53     1.73 o
       145    4  -1   7   2    36.15    41.53     1.73 o
       145    3   2  -7  -1    36.15    41.53     1.73 o
       145    2  -3   3  -4    36.15    41.53     1.73 o
       145    1   4  -3   3    36.15    41.53     1.73 o
       146    6   1  -2  -3 20520.80 21818.10   127.71 o
       146    5  -3   2   1 20520.80 21818.10   127.71 o
       146    4  -2   4   0 20520.80 21818.10   127.71 o
       146    3   0  -4  -2 20520.80 21818.10   127.71 o
       146    2  -3   2  -1 20520.80 21818.10   127.71 o
       146    1   1  -2   3 20520.80 21818.10   127.71 o
       147    6   2   0  -4 10554.00 12329.50    74.23 o
       147    5  -4   0   2 10554.00 12329.50    74.23 o
       147    4  -1   6   1 10554.00 12329.50    74.23 o
       147    3   1  -6  -1 10554.00 12329.50    74.23 o
       147    2  -3   2  -3 10554.00 12329.50    74.23 o
       147    1   3  -2   3 10554.00 12329.50    74.23 o
       148    6   2  -1  -3    74.89    80.77     2.96 o
       148    5  -3   1   2    74.89    80.77     2.96 o
       148    3   0  -5  -1    74.89    80.77     2.96 o
       148    2  -3   1  -2    74.89    80.77     2.96 o
       148    1   2  -1   3    74.89    80.77     2.96 o
       149    6   3   1  -4    86.41    99.38     2.36 o
       149    5  -4  -1   3    86.41    99.38     2.36 o
       149    4   0   7   1    86.41    99.38     2.36 o
       149    2  -3   1  -4    86.41    99.38     2.36 o
       149    1   4  -1   3    86.41    99.38     2.36 o
       150    2  -3   0  -2    21.00    23.98     1.29 o
       150    1   2   0   3    21.00    23.98     1.29 o
       151    6   3   0  -3  2192.49  2126.02    21.49 o
       151    5  -3   0   3  2192.49  2126.02    21.49 o
       151    4   0   6   0  2192.49  2126.02    21.49 o
       151    3   0  -6   0  2192.49  2126.02    21.49 o
       151    2  -3   0  -3  2192.49  2126.02    21.49 o
       151    1   3   0   3  2192.49  2126.02    21.49 o
       152    2  -3   0  -4    12.42    12.20     1.94 o
       152    1   4   0   3    12.42    12.20     1.94 o
       153    6   4   2  -4   279.03   294.80     4.19 o
       153    5  -4  -2   4   279.03   294.80     4.19 o
       153    4   1   8   1   279.03   294.80     4.19 o
       153    3   1  -8   1   279.03   294.80     4.19 o
       153    2  -3   0  -5   279.03   294.80     4.19 o
       153    1   5   0   3   279.03   294.80     4.19 o
       154    2  -3  -1  -1   312.93   239.76     2.80 o
       154    1   1   1   3   312.93   239.76     2.80 o
       155    6   3  -1  -2    74.74    72.83     1.81 o
       155    5  -2   1   3    74.74    72.83     1.81 o
       155    4   0   5  -1    74.74    72.83     1.81 o
       155    2  -3  -1  -2    74.74    72.83     1.81 o
       155    1   2   1   3    74.74    72.83     1.81 o
       156    2  -3  -1  -3   280.79   338.05     4.31 o
       156    1   3   1   3   280.79   338.05     4.31 o
       157    6   4   1  -3    86.62    90.11     2.02 o
       157    5  -3  -1   4    86.62    90.11     2.02 o
       157    3   0  -7   1    86.62    90.11     2.02 o
       157    2  -3  -1  -4    86.62    90.11     2.02 o
       157    1   4   1   3    86.62    90.11     2.02 o
       158    2  -3  -1  -5   220.27   227.65     2.61 o
       158    1   5   1   3   220.27   227.65     2.61 o
       159    6   5   3  -4    32.34    27.33     2.14 o
       159    5  -4  -3   5    32.34    27.33     2.14 o
       159    4   2   9   1    32.34    27.33     2.14 o
       159    3   1  -9   2    32.34    27.33     2.14 o
       159    2  -3  -1  -6    32.34    27.33     2.14 o
       159    1   6   1   3    32.34    27.33     2.14 o
       160    6   3  -2  -1 20564.60 21700.20   179.28 o
       160    5  -1   2   3 20564.60 21700.20   179.28 o
       160    4   0   4  -2 20564.60 21700.20   179.28 o
       160    3  -2  -4   0 20564.60 21700.20   179.28 o
       160    2  -3  -2  -1 20564.60 21700.20   179.28 o
       160    1   1   2   3 20564.60 21700.20   179.28 o
       161    2  -3  -2  -2     7.97     7.58     0.81 o
       161    1   2   2   3     7.97     7.58     0.81 o
       162    6   4   0  -2 10567.00 12409.00    73.45 o
       162    5  -2   0   4 10567.00 12409.00    73.45 o
       162    4   1   6  -1 10567.00 12409.00    73.45 o
       162    3  -1  -6   1 10567.00 12409.00    73.45 o
       162    2  -3  -2  -3 10567.00 12409.00    73.45 o
       162    1   3   2   3 10567.00 12409.00    73.45 o
       163    2  -3  -2  -4    22.75    23.07     0.98 o
       163    1   4   2   3    22.75    23.07     0.98 o
       164    2  -3  -3  -1   174.01   174.61     2.45 o
       164    1   1   3   3   174.01   174.61     2.45 o
       165    6   4  -1  -1   152.61   158.30     2.55 o
       165    5  -1   1   4   152.61   158.30     2.55 o
       165    4   1   5  -2   152.61   158.30     2.55 o
       165    3  -2  -5   1   152.61   158.30     2.55 o
       165    2  -3  -3  -2   152.61   158.30     2.55 o
       165    1   2   3   3   152.61   158.30     2.55 o
       166    2  -3  -3  -3   292.94   285.55     3.83 o
       166    1   3   3   3   292.94   285.55     3.83 o
       167    6   5   1  -2    35.93    39.82     1.46 o
       167    5  -2  -1   5    35.93    39.82     1.46 o
       167    4   2   7  -1    35.93    39.82     1.46 o
       167    3  -1  -7   2    35.93    39.82     1.46 o
       167    2  -3  -3  -4    35.93    39.82     1.46 o
       167    1   4   3   3    35.93    39.82     1.46 o
       168    2  -3  -3  -5   132.62   143.46     2.73 o
       168    1   5   3   3   132.62   143.46     2.73 o
       169    6   6   3  -3    33.28    27.40     2.06 o
       169    5  -3  -3   6    33.28    27.40     2.06 o
       169    3   0  -9   3    33.28    27.40     2.06 o
       169    2  -3  -3  -6    33.28    27.40     2.06 o
       169    1   6   3   3    33.28    27.40     2.06 o
       170    2  -3  -4  -2     6.60     7.83     1.02 o
       170    1   2   4   3     6.60     7.83     1.02 o
       171    2  -3  -4  -4     3.69     3.86     0.75 o
       171    1   4   4   3     3.69     3.86     0.75 o
       172    6   6   2  -2   161.93   180.43     4.32 o
       172    5  -2  -2   6   161.93   180.43     4.32 o
       172    4   3   8  -1   161.93   180.43     4.32 o
       172    3  -1  -8   3   161.93   180.43     4.32 o
       172    2  -3  -4  -5   161.93   180.43     4.32 o
       172    1   5   4   3   161.93   180.43     4.32 o
       173    2  -3  -4  -6     9.02     9.43     1.86 o
       173    1   6   4   3     9.02     9.43     1.86 o
       174    2  -3  -5  -1   162.96   164.55     2.92 o
       174    1   1   5   3   162.96   164.55     2.92 o
       175    5   0   1   5    19.75    19.55     1.22 o
       175    4   2   5  -3    19.75    19.55     1.22 o
       175    3  -3  -5   2    19.75    19.55     1.22 o
       175    2  -3  -5  -2    19.75    19.55     1.22 o
       175    1   2   5   3    19.75    19.55     1.22 o
       176    2  -3  -5  -3    93.33    94.89     1.72 o
       176    1   3   5   3    93.33    94.89     1.72 o
       177    6   6   1  -1    68.94    67.72     2.25 o
       177    5  -1  -1   6    68.94    67.72     2.25 o
       177    4   3   7  -2    68.94    67.72     2.25 o
       177    3  -2  -7   3    68.94    67.72     2.25 o
       177    2  -3  -5  -4    68.94    67.72     2.25 o
       177    1   4   5   3    68.94    67.72     2.25 o
       178    2  -3  -5  -5   135.34   138.69     3.62 o
       178    1   5   5   3   135.34   138.69     3.62 o
       179    6   7   3  -2     8.60    14.62     1.72 o
       179    5  -2  -3   7     8.60    14.62     1.72 o
       179    4   4   9  -1     8.60    14.62     1.72 o
       179    3  -1  -9   4     8.60    14.62     1.72 o
       179    2  -3  -5  -6     8.60    14.62     1.72 o
       179    1   6   5   3     8.60    14.62     1.72 o
       180    6   5  -2   1  7112.39  7244.53    60.42 o
       180    5   1   2   5  7112.39  7244.53    60.42 o
       180    4   2   4  -4  7112.39  7244.53    60.42 o
       180    3  -4  -4   2  7112.39  7244.53    60.42 o
       180    2  -3  -6  -1  7112.39  7244.53    60.42 o
       180    1   1   6   3  7112.39  7244.53    60.42 o
       181    2  -3  -6  -2     0.48     0.32     0.84 <
       181    1   2   6   3     0.48     0.32     0.84 <
       182    6   6   0   0  4383.31  4268.36    36.82 o
       182    5   0   0   6  4383.31  4268.36    36.82 o
       182    4   3   6  -3  4383.31  4268.36    36.82 o
       182    3  -3  -6   3  4383.31  4268.36    36.82 o
       182    2  -3  -6  -3  4383.31  4268.36    36.82 o
       182    1   3   6   3  4383.31  4268.36    36.82 o
       183    2  -3  -6  -4     3.50     3.61     1.16 o
       183    1   4   6   3     3.50     3.61     1.16 o
       184    6   7   2  -1  2428.96  2499.25    23.92 o
       184    5  -1  -2   7  2428.96  2499.25    23.92 o
       184    4   4   8  -2  2428.96  2499.25    23.92 o
       184    3  -2  -8   4  2428.96  2499.25    23.92 o
       184    2  -3  -6  -5  2428.96  2499.25    23.92 o
       184    1   5   6   3  2428.96  2499.25    23.92 o
       185    2  -3  -7  -1    40.33    42.77     1.39 o
       185    1   1   7   3    40.33    42.77     1.39 o
       186    6   6  -1   1    69.08    55.93     1.18 o
       186    5   1   1   6    69.08    55.93     1.18 o
       186    4   3   5  -4    69.08    55.93     1.18 o
       186    3  -4  -5   3    69.08    55.93     1.18 o
       186    2  -3  -7  -2    69.08    55.93     1.18 o
       186    1   2   7   3    69.08    55.93     1.18 o
       187    2  -3  -7  -3    99.41   101.64     2.74 o
       187    1   3   7   3    99.41   101.64     2.74 o
       188    2  -3  -8  -2     0.31     0.18     1.23 <
       188    1   2   8   3     0.31     0.18     1.23 <
       189    2  -3  -9  -1    33.87    32.15     1.93 o
       189    1   1   9   3    33.87    32.15     1.93 o
       190    6  -1  -3  -6    40.21    43.09     2.30 o
       190    5  -6   3  -1    40.21    43.09     2.30 o
       190    4  -5   5   2    40.21    43.09     2.30 o
       190    3   2  -5  -5    40.21    43.09     2.30 o
       190    2  -4   7  -1    40.21    43.09     2.30 o
       190    1   1  -7   4    40.21    43.09     2.30 o
       191    6   0  -2  -6   568.44   554.99     6.49 o
       191    5  -6   2   0   568.44   554.99     6.49 o
       191    4  -4   6   2   568.44   554.99     6.49 o
       191    3   2  -6  -4   568.44   554.99     6.49 o
       191    2  -4   6  -2   568.44   554.99     6.49 o
       191    1   2  -6   4   568.44   554.99     6.49 o
       192    6   0  -3  -5    40.62    41.20     2.40 o
       192    4  -4   5   1    40.62    41.20     2.40 o
       192    3   1  -5  -4    40.62    41.20     2.40 o
       192    2  -4   5  -1    40.62    41.20     2.40 o
       192    1   1  -5   4    40.62    41.20     2.40 o
       193    6   1  -1  -6    68.91    78.55     2.61 o
       193    5  -6   1   1    68.91    78.55     2.61 o
       193    4  -3   7   2    68.91    78.55     2.61 o
       193    3   2  -7  -3    68.91    78.55     2.61 o
       193    2  -4   5  -3    68.91    78.55     2.61 o
       193    1   3  -5   4    68.91    78.55     2.61 o
       194    6   1  -2  -5  7044.06  7708.71    47.57 o
       194    5  -5   2   1  7044.06  7708.71    47.57 o
       194    4  -3   6   1  7044.06  7708.71    47.57 o
       194    3   1  -6  -3  7044.06  7708.71    47.57 o
       194    2  -4   4  -2  7044.06  7708.71    47.57 o
       194    1   2  -4   4  7044.06  7708.71    47.57 o
       195    6   1  -3  -4   116.15   127.60     3.94 o
       195    5  -4   3   1   116.15   127.60     3.94 o
       195    3   0  -5  -3   116.15   127.60     3.94 o
       195    2  -4   3  -1   116.15   127.60     3.94 o
       195    1   1  -3   4   116.15   127.60     3.94 o
       196    6   2  -1  -5    37.01    43.86     1.88 o
       196    5  -5   1   2    37.01    43.86     1.88 o
       196    4  -2   7   1    37.01    43.86     1.88 o
       196    3   1  -7  -2    37.01    43.86     1.88 o
       196    2  -4   3  -3    37.01    43.86     1.88 o
       196    1   3  -3   4    37.01    43.86     1.88 o
       197    6   2  -2  -4  2686.47  2764.59    26.60 o
       197    5  -4   2   2  2686.47  2764.59    26.60 o
       197    4  -2   6   0  2686.47  2764.59    26.60 o
       197    3   0  -6  -2  2686.47  2764.59    26.60 o
       197    2  -4   2  -2  2686.47  2764.59    26.60 o
       197    1   2  -2   4  2686.47  2764.59    26.60 o
       198    6   3   0  -5   277.79   259.34     5.53 o
       198    5  -5   0   3   277.79   259.34     5.53 o
       198    4  -1   8   1   277.79   259.34     5.53 o
       198    3   1  -8  -1   277.79   259.34     5.53 o
       198    2  -4   2  -4   277.79   259.34     5.53 o
       198    1   4  -2   4   277.79   259.34     5.53 o
       199    6   2  -3  -3   146.69   127.83     3.96 o
       199    5  -3   3   2   146.69   127.83     3.96 o
       199    4  -2   5  -1   146.69   127.83     3.96 o
       199    3  -1  -5  -2   146.69   127.83     3.96 o
       199    2  -4   1  -1   146.69   127.83     3.96 o
       199    1   1  -1   4   146.69   127.83     3.96 o
       200    6   3  -1  -4    87.28   109.94     2.67 o
       200    5  -4   1   3    87.28   109.94     2.67 o
       200    3   0  -7  -1    87.28   109.94     2.67 o
       200    2  -4   1  -3    87.28   109.94     2.67 o
       200    1   3  -1   4    87.28   109.94     2.67 o
       201    6   3  -2  -3 10600.60 11385.10    97.00 o
       201    5  -3   2   3 10600.60 11385.10    97.00 o
       201    4  -1   6  -1 10600.60 11385.10    97.00 o
       201    3  -1  -6  -1 10600.60 11385.10    97.00 o
       201    2  -4   0  -2 10600.60 11385.10    97.00 o
       201    1   2   0   4 10600.60 11385.10    97.00 o
       202    2  -4   0  -3    13.00    13.67     1.49 o
       202    1   3   0   4    13.00    13.67     1.49 o
       203    6   4   0  -4  7479.60  8103.30    70.34 o
       203    5  -4   0   4  7479.60  8103.30    70.34 o
       203    4   0   8   0  7479.60  8103.30    70.34 o
       203    3   0  -8   0  7479.60  8103.30    70.34 o
       203    2  -4   0  -4  7479.60  8103.30    70.34 o
       203    1   4   0   4  7479.60  8103.30    70.34 o
       204    2  -4   0  -5     5.64     3.64     1.23 <
       204    1   5   0   4     5.64     3.64     1.23 <
       205    2  -4  -1  -2   228.68   236.09     3.19 o
       205    1   2   1   4   228.68   236.09     3.19 o
       206    6   4  -1  -3    88.81   107.00     2.48 o
       206    5  -3   1   4    88.81   107.00     2.48 o
       206    4   0   7  -1    88.81   107.00     2.48 o
       206    2  -4  -1  -3    88.81   107.00     2.48 o
       206    1   3   1   4    88.81   107.00     2.48 o
       207    2  -4  -1  -4   228.10   234.07     3.69 o
       207    1   4   1   4   228.10   234.07     3.69 o
       208    6   5   1  -4    15.64    18.32     1.38 o
       208    5  -4  -1   5    15.64    18.32     1.38 o
       208    3   0  -9   1    15.64    18.32     1.38 o
       208    2  -4  -1  -5    15.64    18.32     1.38 o
       208    1   5   1   4    15.64    18.32     1.38 o
       209    2  -4  -2  -1    37.82    37.32     2.40 o
       209    1   1   2   4    37.82    37.32     2.40 o
       210    6   4  -2  -2  2692.27  2753.40    25.93 o
       210    5  -2   2   4  2692.27  2753.40    25.93 o
       210    4   0   6  -2  2692.27  2753.40    25.93 o
       210    3  -2  -6   0  2692.27  2753.40    25.93 o
       210    2  -4  -2  -2  2692.27  2753.40    25.93 o
       210    1   2   2   4  2692.27  2753.40    25.93 o
       211    2  -4  -2  -3    22.45    26.90     1.40 o
       211    1   3   2   4    22.45    26.90     1.40 o
       212    6   5   0  -3   282.32   254.60     5.01 o
       212    5  -3   0   5   282.32   254.60     5.01 o
       212    4   1   8  -1   282.32   254.60     5.01 o
       212    3  -1  -8   1   282.32   254.60     5.01 o
       212    2  -4  -2  -4   282.32   254.60     5.01 o
       212    1   4   2   4   282.32   254.60     5.01 o
       213    2  -4  -2  -5     0.65     0.82     1.59 <
       213    1   5   2   4     0.65     0.82     1.59 <
       214    2  -4  -3  -2   247.21   257.40     3.23 o
       214    1   2   3   4   247.21   257.40     3.23 o
       215    6   5  -1  -2    36.56    38.80     1.60 o
       215    5  -2   1   5    36.56    38.80     1.60 o
       215    4   1   7  -2    36.56    38.80     1.60 o
       215    3  -2  -7   1    36.56    38.80     1.60 o
       215    2  -4  -3  -3    36.56    38.80     1.60 o
       215    1   3   3   4    36.56    38.80     1.60 o
       216    2  -4  -3  -4   142.69   166.90     2.97 o
       216    1   4   3   4   142.69   166.90     2.97 o
       217    6   6   1  -3    36.10    45.61     1.77 o
       217    5  -3  -1   6    36.10    45.61     1.77 o
       217    4   2   9  -1    36.10    45.61     1.77 o
       217    3  -1  -9   2    36.10    45.61     1.77 o
       217    2  -4  -3  -5    36.10    45.61     1.77 o
       217    1   5   3   4    36.10    45.61     1.77 o
       218    2  -4  -3  -6   107.78   106.42     3.67 o
       218    1   6   3   4   107.78   106.42     3.67 o
       219    2  -4  -4  -1    21.14    14.46     1.53 o
       219    1   1   4   4    21.14    14.46     1.53 o
       220    6   5  -2  -1  7086.09  7579.69    64.40 o
       220    5  -1   2   5  7086.09  7579.69    64.40 o
       220    4   1   6  -3  7086.09  7579.69    64.40 o
       220    3  -3  -6   1  7086.09  7579.69    64.40 o
       220    2  -4  -4  -2  7086.09  7579.69    64.40 o
       220    1   2   4   4  7086.09  7579.69    64.40 o
       221    2  -4  -4  -3     3.93     4.55     0.85 o
       221    1   3   4   4     3.93     4.55     0.85 o
       222    6   6   0  -2  4655.90  5588.62    35.26 o
       222    5  -2   0   6  4655.90  5588.62    35.26 o
       222    4   2   8  -2  4655.90  5588.62    35.26 o
       222    3  -2  -8   2  4655.90  5588.62    35.26 o
       222    2  -4  -4  -4  4655.90  5588.62    35.26 o
       222    1   4   4   4  4655.90  5588.62    35.26 o
       223    2  -4  -4  -5     2.49     1.72     1.04 <
       223    1   5   4   4     2.49     1.72     1.04 <
       224    6   7   2  -3  1368.32  1212.28    14.57 o
       224    5  -3  -2   7  1368.32  1212.28    14.57 o
       224    4   3  10  -1  1368.32  1212.28    14.57 o
       224    3  -1 -10   3  1368.32  1212.28    14.57 o
       224    2  -4  -4  -6  1368.32  1212.28    14.57 o
       224    1   6   4   4  1368.32  1212.28    14.57 o
       225    2  -4  -5  -2    72.60    76.68     2.30 o
       225    1   2   5   4    72.60    76.68     2.30 o
       226    6   6  -1  -1    69.60    57.71     2.15 o
       226    5  -1   1   6    69.60    57.71     2.15 o
       226    4   2   7  -3    69.60    57.71     2.15 o
       226    3  -3  -7   2    69.60    57.71     2.15 o
       226    2  -4  -5  -3    69.60    57.71     2.15 o
       226    1   3   5   4    69.60    57.71     2.15 o
       227    2  -4  -5  -4   132.14   154.93     2.88 o
       227    1   4   5   4   132.14   154.93     2.88 o
       228    6   7   1  -2     4.94     4.48     0.98 o
       228    5  -2  -1   7     4.94     4.48     0.98 o
       228    4   3   9  -2     4.94     4.48     0.98 o
       228    3  -2  -9   3     4.94     4.48     0.98 o
       228    2  -4  -5  -5     4.94     4.48     0.98 o
       228    1   5   5   4     4.94     4.48     0.98 o
       229    2  -4  -6  -1     3.41     2.03     1.45 <
       229    1   1   6   4     3.41     2.03     1.45 <
       230    6   6  -2   0   575.37   539.89     6.85 o
       230    5   0   2   6   575.37   539.89     6.85 o
       230    4   2   6  -4   575.37   539.89     6.85 o
       230    3  -4  -6   2   575.37   539.89     6.85 o
       230    2  -4  -6  -2   575.37   539.89     6.85 o
       230    1   2   6   4   575.37   539.89     6.85 o
       231    2  -4  -6  -3     3.39     3.19     1.03 o
       231    1   3   6   4     3.39     3.19     1.03 o
       232    6   7   0  -1   121.59   131.93     3.83 o
       232    5  -1   0   7   121.59   131.93     3.83 o
       232    4   3   8  -3   121.59   131.93     3.83 o
       232    3  -3  -8   3   121.59   131.93     3.83 o
       232    2  -4  -6  -4   121.59   131.93     3.83 o
       232    1   4   6   4   121.59   131.93     3.83 o
       233    6   1  -4  -5   569.76   514.56     9.31 o
       233    5  -5   4   1   569.76   514.56     9.31 o
       233    4  -4   6   0   569.76   514.56     9.31 o
       233    3   0  -6  -4   569.76   514.56     9.31 o
       233    2  -5   4  -1   569.76   514.56     9.31 o
       233    1   1  -4   5   569.76   514.56     9.31 o
       234    6   2  -3  -5     8.49     6.71     1.31 o
       234    5  -5   3   2     8.49     6.71     1.31 o
       234    3   0  -7  -3     8.49     6.71     1.31 o
       234    2  -5   3  -2     8.49     6.71     1.31 o
       234    1   2  -3   5     8.49     6.71     1.31 o
       235    6   3  -2  -5  5614.16  6143.06    39.32 o
       235    5  -5   2   3  5614.16  6143.06    39.32 o
       235    4  -2   8   0  5614.16  6143.06    39.32 o
       235    3   0  -8  -2  5614.16  6143.06    39.32 o
       235    2  -5   2  -3  5614.16  6143.06    39.32 o
       235    1   3  -2   5  5614.16  6143.06    39.32 o
       236    6   3  -3  -4    35.48    40.98     1.86 o
       236    5  -4   3   3    35.48    40.98     1.86 o
       236    4  -2   7  -1    35.48    40.98     1.86 o
       236    3  -1  -7  -2    35.48    40.98     1.86 o
       236    2  -5   1  -2    35.48    40.98     1.86 o
       236    1   2  -1   5    35.48    40.98     1.86 o
       237    2  -5   0  -2     0.88     0.55     1.27 <
       237    1   2   0   5     0.88     0.55     1.27 <
       238    6   4  -2  -4   286.98   288.58     4.48 o
       238    5  -4   2   4   286.98   288.58     4.48 o
       238    4  -1   8  -1   286.98   288.58     4.48 o
       238    3  -1  -8  -1   286.98   288.58     4.48 o
       238    2  -5   0  -3   286.98   288.58     4.48 o
       238    1   3   0   5   286.98   288.58     4.48 o
       239    2  -5   0  -4     5.81     5.16     1.34 o
       239    1   4   0   5     5.81     5.16     1.34 o
       240    6   4  -3  -3    35.79    33.80     2.05 o
       240    5  -3   3   4    35.79    33.80     2.05 o
       240    4  -1   7  -2    35.79    33.80     2.05 o
       240    3  -2  -7  -1    35.79    33.80     2.05 o
       240    2  -5  -1  -2    35.79    33.80     2.05 o
       240    1   2   1   5    35.79    33.80     2.05 o
       241    2  -5  -1  -3   211.46   234.63     3.37 o
       241    1   3   1   5   211.46   234.63     3.37 o
       242    6   5  -1  -4    15.39    18.91     1.56 o
       242    5  -4   1   5    15.39    18.91     1.56 o
       242    4   0   9  -1    15.39    18.91     1.56 o
       242    2  -5  -1  -4    15.39    18.91     1.56 o
       242    1   4   1   5    15.39    18.91     1.56 o
       243    2  -5  -2  -2     1.99     1.66     0.92 <
       243    1   2   2   5     1.99     1.66     0.92 <
       244    6   5  -2  -3  5628.92  6027.87    55.64 o
       244    5  -3   2   5  5628.92  6027.87    55.64 o
       244    4   0   8  -2  5628.92  6027.87    55.64 o
       244    3  -2  -8   0  5628.92  6027.87    55.64 o
       244    2  -5  -2  -3  5628.92  6027.87    55.64 o
       244    1   3   2   5  5628.92  6027.87    55.64 o
       245    2  -5  -2  -4     0.58     0.64     1.27 <
       245    1   4   2   5     0.58     0.64     1.27 <
       246    6   6   0  -4  1828.73  1892.20    20.24 o
       246    5  -4   0   6  1828.73  1892.20    20.24 o
       246    4   1  10  -1  1828.73  1892.20    20.24 o
       246    3  -1 -10   1  1828.73  1892.20    20.24 o
       246    2  -5  -2  -5  1828.73  1892.20    20.24 o
       246    1   5   2   5  1828.73  1892.20    20.24 o
       247    6   5  -3  -2     8.52     7.95     1.22 o
       247    5  -2   3   5     8.52     7.95     1.22 o
       247    4   0   7  -3     8.52     7.95     1.22 o
       247    2  -5  -3  -2     8.52     7.95     1.22 o
       247    1   2   3   5     8.52     7.95     1.22 o
       248    2  -5  -3  -3   125.28   143.99     3.91 o
       248    1   3   3   5   125.28   143.99     3.91 o
       249    6   6  -1  -3    35.01    41.78     1.87 o
       249    5  -3   1   6    35.01    41.78     1.87 o
       249    4   1   9  -2    35.01    41.78     1.87 o
       249    3  -2  -9   1    35.01    41.78     1.87 o
       249    2  -5  -3  -4    35.01    41.78     1.87 o
       249    1   4   3   5    35.01    41.78     1.87 o
       250    2  -5  -3  -5   114.71   144.07     5.00 o
       250    1   5   3   5   114.71   144.07     5.00 o
       251    2  -5  -4  -2     0.37     0.03     1.12 <
       251    1   2   4   5     0.37     0.03     1.12 <
       252    6   6  -2  -2   166.93   175.64     4.29 o
       252    5  -2   2   6   166.93   175.64     4.29 o
       252    4   1   8  -3   166.93   175.64     4.29 o
       252    3  -3  -8   1   166.93   175.64     4.29 o
       252    2  -5  -4  -3   166.93   175.64     4.29 o
       252    1   3   4   5   166.93   175.64     4.29 o
       253    2  -5  -4  -4     2.62     1.85     1.06 <
       253    1   4   4   5     2.62     1.85     1.06 <
       254    6   7   0  -3   128.68   145.53     3.09 o
       254    5  -3   0   7   128.68   145.53     3.09 o
       254    4   2  10  -2   128.68   145.53     3.09 o
       254    3  -2 -10   2   128.68   145.53     3.09 o
       254    2  -5  -4  -5   128.68   145.53     3.09 o
       254    1   5   4   5   128.68   145.53     3.09 o
       255    6   6  -3  -1    46.34    40.54     1.94 o
       255    5  -1   3   6    46.34    40.54     1.94 o
       255    4   1   7  -4    46.34    40.54     1.94 o
       255    3  -4  -7   1    46.34    40.54     1.94 o
       255    2  -5  -5  -2    46.34    40.54     1.94 o
       255    1   2   5   5    46.34    40.54     1.94 o
       256    2  -5  -5  -3   131.45   150.53     4.16 o
       256    1   3   5   5   131.45   150.53     4.16 o
       257    6   7  -1  -2     5.07     4.87     1.16 o
       257    5  -2   1   7     5.07     4.87     1.16 o
       257    4   2   9  -3     5.07     4.87     1.16 o
       257    3  -3  -9   2     5.07     4.87     1.16 o
       257    2  -5  -5  -4     5.07     4.87     1.16 o
       257    1   4   5   5     5.07     4.87     1.16 o
       258    2  -5  -6  -2     0.32     0.43     1.07 <
       258    1   2   6   5     0.32     0.43     1.07 <
       259    6   4  -4  -4  4677.29  4375.67    41.40 o
       259    5  -4   4   4  4677.29  4375.67    41.40 o
       259    4  -2   8  -2  4677.29  4375.67    41.40 o
       259    3  -2  -8  -2  4677.29  4375.67    41.40 o
       259    2  -6   0  -2  4677.29  4375.67    41.40 o
       259    1   2   0   6  4677.29  4375.67    41.40 o
       260    2  -6  -1  -2   144.43   138.37     4.31 o
       260    1   2   1   6   144.43   138.37     4.31 o
       261    6   5  -3  -4    32.64    29.18     2.43 o
       261    5  -4   3   5    32.64    29.18     2.43 o
       261    4  -1   9  -2    32.64    29.18     2.43 o
       261    3  -2  -9  -1    32.64    29.18     2.43 o
       261    2  -6  -1  -3    32.64    29.18     2.43 o
       261    1   3   1   6    32.64    29.18     2.43 o
       262    2  -6  -2  -3     5.08     6.34     1.78 o
       262    1   3   2   6     5.08     6.34     1.78 o
       263    2  -6  -3  -2    80.23    82.14     3.24 o
       263    1   2   3   6    80.23    82.14     3.24 o
       264    6   6  -3  -3    33.99    30.87     2.32 o
       264    5  -3   3   6    33.99    30.87     2.32 o
       264    4   0   9  -3    33.99    30.87     2.32 o
       264    2  -6  -3  -3    33.99    30.87     2.32 o
       264    1   3   3   6    33.99    30.87     2.32 o
       265    2  -6  -3  -4   104.11   106.00     4.51 o
       265    1   4   3   6   104.11   106.00     4.51 o
       266    6   6  -4  -2  3050.81  2716.69    26.51 o
       266    5  -2   4   6  3050.81  2716.69    26.51 o
       266    4   0   8  -4  3050.81  2716.69    26.51 o
       266    3  -4  -8   0  3050.81  2716.69    26.51 o
       266    2  -6  -4  -2  3050.81  2716.69    26.51 o
       266    1   2   4   6  3050.81  2716.69    26.51 o
       267    2  -6  -4  -3     8.66     8.18     1.62 o
       267    1   3   4   6     8.66     8.18     1.62 o
       268    2  -6  -5  -2    94.61    78.96     3.01 o
       268    1   2   5   6    94.61    78.96     3.01 o
       269    6   7  -3  -2     8.62    12.95     1.69 o
       269    5  -2   3   7     8.62    12.95     1.69 o
       269    4   1   9  -4     8.62    12.95     1.69 o
       269    3  -4  -9   1     8.62    12.95     1.69 o
       269    2  -6  -5  -3     8.62    12.95     1.69 o
       269    1   3   5   6     8.62    12.95     1.69 o
       270    2   2   7   0    45.77    45.60     1.32 o
       271    2   4   7   0    23.71    25.53     2.11 o
       272    2   2   9   0     3.95     4.36     1.57 <
       273    2   4   9   0    33.62    32.09     2.70 o
       274    6   4  -1   5    13.92    14.67     1.46 o
       274    5   5   1   4    13.92    14.67     1.46 o
       274    4   4  -1  -5    13.92    14.67     1.46 o
       274    3  -5   1   4    13.92    14.67     1.46 o
       274    2   0  -9   1    13.92    14.67     1.46 o
       275    6   3  -1   4    79.40    96.93     2.58 o
       275    5   4   1   3    79.40    96.93     2.58 o
       275    4   3  -1  -4    79.40    96.93     2.58 o
       275    3  -4   1   3    79.40    96.93     2.58 o
       275    2   0  -7   1    79.40    96.93     2.58 o
       276    6   2  -1   3    64.24    61.17     1.19 o
       276    5   3   1   2    64.24    61.17     1.19 o
       276    4   2  -1  -3    64.24    61.17     1.19 o
       276    3  -3   1   2    64.24    61.17     1.19 o
       276    2   0  -5   1    64.24    61.17     1.19 o
       277    6   1  -1   2   237.40   251.16     3.48 o
       277    5   2   1   1   237.40   251.16     3.48 o
       277    4   1  -1  -2   237.40   251.16     3.48 o
       277    3  -2   1   1   237.40   251.16     3.48 o
       277    2   0  -3   1   237.40   251.16     3.48 o
       278    6  -3  -1  -2    63.66    55.65     1.22 o
       278    5  -2   1  -3    63.66    55.65     1.22 o
       278    4  -3  -1   2    63.66    55.65     1.22 o
       278    3   2   1  -3    63.66    55.65     1.22 o
       278    2   0   5   1    63.66    55.65     1.22 o
       279    6  -4  -1  -3    80.01    72.85     1.67 o
       279    5  -3   1  -4    80.01    72.85     1.67 o
       279    4  -4  -1   3    80.01    72.85     1.67 o
       279    3   3   1  -4    80.01    72.85     1.67 o
       279    2   0   7   1    80.01    72.85     1.67 o
       280    6  -5  -1  -4    13.76    14.46     0.97 o
       280    5  -4   1  -5    13.76    14.46     0.97 o
       280    4  -5  -1   4    13.76    14.46     0.97 o
       280    3   4   1  -5    13.76    14.46     0.97 o
       280    2   0   9   1    13.76    14.46     0.97 o
       281    6   3  -3   6    34.28    29.85     2.19 o
       281    5   6   3   3    34.28    29.85     2.19 o
       281    4   3  -3  -6    34.28    29.85     2.19 o
       281    3  -6   3   3    34.28    29.85     2.19 o
       281    2   0  -9   3    34.28    29.85     2.19 o
       282    6   1  -3   4   118.91    97.75     2.92 o
       282    5   4   3   1   118.91    97.75     2.92 o
       282    4   1  -3  -4   118.91    97.75     2.92 o
       282    3  -4   3   1   118.91    97.75     2.92 o
       282    2   0  -5   3   118.91    97.75     2.92 o
       283    3   2   3   0   238.51   205.42     3.69 o
       284    3   2   5   0    47.41    46.46     1.33 o
       285    3   2   7   0    68.50    70.24     1.43 o
       286    3   2   9   0     5.91     6.44     1.48 o
       287    3   4   9   0    50.32    42.56     2.63 o
       288    4   1   0   2    91.82    84.44     1.36 o
       288    3   2   0   1    91.82    84.44     1.36 o
       289    4   1  -1   1   158.22   191.33     1.93 o
       289    3   1   1   1   158.22   191.33     1.93 o
       290    4   1  -1   3   461.80   430.61     4.69 o
       290    3   3   1   1   461.80   430.61     4.69 o
       291    4   1  -2   2    71.20    74.56     1.80 o
       291    3   2   2   1    71.20    74.56     1.80 o
       292    4   1  -3   1   176.33   185.35     1.63 o
       292    3   1   3   1   176.33   185.35     1.63 o
       293    4   1  -4   2    19.28    19.80     0.91 o
       293    3   2   4   1    19.28    19.80     0.91 o
       294    4   1  -4   4    30.34    28.56     1.87 o
       294    3   4   4   1    30.34    28.56     1.87 o
       295    4   1  -5   1    36.62    35.95     0.77 o
       295    3   1   5   1    36.62    35.95     0.77 o
       296    4   1  -5   3   238.43   294.22     3.88 o
       296    3   3   5   1   238.43   294.22     3.88 o
       297    4   1  -5   5   147.21   139.09     3.92 o
       297    3   5   5   1   147.21   139.09     3.92 o
       298    4   1  -6   2     4.90     4.70     0.58 o
       298    3   2   6   1     4.90     4.70     0.58 o
       299    4   1  -6   4     4.84     4.79     0.93 o
       299    3   4   6   1     4.84     4.79     0.93 o
       300    4   1  -7   1    45.55    43.61     0.88 o
       300    3   1   7   1    45.55    43.61     0.88 o
       301    4   1  -7   3    60.32    61.84     1.43 o
       301    3   3   7   1    60.32    61.84     1.43 o
       302    4   1  -8   2     0.23     0.14     0.68 <
       302    3   2   8   1     0.23     0.14     0.68 <
       303    4   1  -8   4     0.99     0.81     1.20 <
       303    3   4   8   1     0.99     0.81     1.20 <
       304    4   1  -9   1     5.40     5.89     1.09 o
       304    3   1   9   1     5.40     5.89     1.09 o
       305    4   1  -9   3    49.37    53.88     2.76 o
       305    3   3   9   1    49.37    53.88     2.76 o
       306    4   1 -10   2     0.01    -0.11     1.20 <
       306    3   2  10   1     0.01    -0.11     1.20 <
       307    4   2   0   1    91.64    88.64     1.66 o
       307    3   1   0   2    91.64    88.64     1.66 o
       308    4   2   0   3    29.68    33.50     1.06 o
       308    3   3   0   2    29.68    33.50     1.06 o
       309    4   2  -1   2   398.98   414.92     3.20 o
       309    3   2   1   2   398.98   414.92     3.20 o
       310    4   2  -2   1    71.22    76.20     1.53 o
       310    3   1   2   2    71.22    76.20     1.53 o
       311    4   2  -2   3    11.62    11.05     0.77 o
       311    3   3   2   2    11.62    11.05     0.77 o
       312    4   2  -2   5     2.81     1.94     1.41 <
       312    3   5   2   2     2.81     1.94     1.41 <
       313    4   2  -3   2   189.35   178.43     2.62 o
       313    3   2   3   2   189.35   178.43     2.62 o
       314    4   2  -3   4   361.75   293.68     3.30 o
       314    3   4   3   2   361.75   293.68     3.30 o
       315    4   2  -4   1    19.23    21.38     0.95 o
       315    3   1   4   2    19.23    21.38     0.95 o
       316    4   2  -4   3     9.27    10.65     0.77 o
       316    3   3   4   2     9.27    10.65     0.77 o
       317    4   2  -4   5     0.55     0.49     1.09 <
       317    3   5   4   2     0.55     0.49     1.09 <
       318    4   2  -5   2   211.79   266.02     3.59 o
       318    3   2   5   2   211.79   266.02     3.59 o
       319    4   2  -5   4   105.54   115.45     2.04 o
       319    3   4   5   2   105.54   115.45     2.04 o
       320    4   2  -6   1     4.91     5.10     0.74 o
       320    3   1   6   2     4.91     5.10     0.74 o
       321    4   2  -6   3     0.71     0.67     0.87 <
       321    3   3   6   2     0.71     0.67     0.87 <
       322    4   2  -7   2    38.46    38.00     1.38 o
       322    3   2   7   2    38.46    38.00     1.38 o
       323    4   2  -7   4   129.55   158.29     3.48 o
       323    3   4   7   2   129.55   158.29     3.48 o
       324    4   2  -8   1     0.23     0.01     0.67 <
       324    3   1   8   2     0.23     0.01     0.67 <
       325    4   2  -8   3     0.42    -0.05     1.12 <
       325    3   3   8   2     0.42    -0.05     1.12 <
       326    4   2  -9   2    40.27    45.10     2.00 o
       326    3   2   9   2    40.27    45.10     2.00 o
       327    4   2 -10   1     0.01     0.06     1.07 <
       327    3   1  10   2     0.01     0.06     1.07 <
       328    4   3   0   2    29.63    29.09     1.15 o
       328    3   2   0   3    29.63    29.09     1.15 o
       329    4   3   0   4    18.13    18.76     1.26 o
       329    3   4   0   3    18.13    18.76     1.26 o
       330    4   3   0   6    27.80    29.46     1.79 o
       330    3   6   0   3    27.80    29.46     1.79 o
       331    4   3  -1   1   466.25   364.70     4.96 o
       331    3   1   1   3   466.25   364.70     4.96 o
       332    4   3  -1   3   399.45   329.55     2.51 o
       332    3   3   1   3   399.45   329.55     2.51 o
       333    4   3  -1   5   306.35   308.06     3.15 o
       333    3   5   1   3   306.35   308.06     3.15 o
       334    4   3  -2   2    11.69    10.81     0.91 o
       334    3   2   2   3    11.69    10.81     0.91 o
       335    4   3  -2   4    32.12    31.83     1.27 o
       335    3   4   2   3    32.12    31.83     1.27 o
       336    4   3  -3   1   262.64   230.53     3.28 o
       336    3   1   3   3   262.64   230.53     3.28 o
       337    4   3  -3   3   416.74   362.55     3.85 o
       337    3   3   3   3   416.74   362.55     3.85 o
       338    4   3  -3   5   182.83   201.82     4.55 o
       338    3   5   3   3   182.83   201.82     4.55 o
       339    4   3  -3   7   103.56   107.35     3.58 o
       339    3   7   3   3   103.56   107.35     3.58 o
       340    4   3  -4   2     9.24    11.58     0.88 o
       340    3   2   4   3     9.24    11.58     0.88 o
       341    4   3  -4   4     5.44     6.03     1.14 o
       341    3   4   4   3     5.44     6.03     1.14 o
       342    4   3  -4   6    12.54    13.03     2.07 o
       342    3   6   4   3    12.54    13.03     2.07 o
       343    4   3  -5   1   240.19   287.95     5.88 o
       343    3   1   5   3   240.19   287.95     5.88 o
       344    4   3  -5   3   132.77   129.24     2.62 o
       344    3   3   5   3   132.77   129.24     2.62 o
       345    4   3  -5   5   189.44   180.78     4.82 o
       345    3   5   5   3   189.44   180.78     4.82 o
       346    4   3  -6   2     0.72     0.88     1.09 <
       346    3   2   6   3     0.72     0.88     1.09 <
       347    4   3  -6   4     4.90     5.28     1.34 o
       347    3   4   6   3     4.90     5.28     1.34 o
       348    4   3  -7   1    61.10    64.33     1.98 o
       348    3   1   7   3    61.10    64.33     1.98 o
       349    4   3  -7   3   141.42   140.48     2.41 o
       349    3   3   7   3   141.42   140.48     2.41 o
       350    4   3  -8   2     0.42     0.45     0.79 <
       350    3   2   8   3     0.42     0.45     0.79 <
       351    4   3  -9   1    49.69    48.27     2.51 o
       351    3   1   9   3    49.69    48.27     2.51 o
       352    4   4   0   3    18.03    16.25     1.17 o
       352    3   3   0   4    18.03    16.25     1.17 o
       353    4   4   0   5     8.16     6.79     1.18 o
       353    3   5   0   4     8.16     6.79     1.18 o
       354    4   4  -1   4   324.50   354.08     3.85 o
       354    3   4   1   4   324.50   354.08     3.85 o
       355    4   4  -2   3    32.17    34.85     1.52 o
       355    3   3   2   4    32.17    34.85     1.52 o
       356    4   4  -2   5     0.87     1.04     0.88 <
       356    3   5   2   4     0.87     1.04     0.88 <
       357    4   4  -3   2   364.44   312.40     3.90 o
       357    3   2   3   4   364.44   312.40     3.90 o
       358    4   4  -3   4   202.98   182.17     2.84 o
       358    3   4   3   4   202.98   182.17     2.84 o
       359    4   4  -3   6   150.41   226.76     5.51 o
       359    3   6   3   4   150.41   226.76     5.51 o
       360    4   4  -4   1    30.41    26.88     2.03 o
       360    3   1   4   4    30.41    26.88     2.03 o
       361    4   4  -4   3     5.40     5.38     1.13 o
       361    3   3   4   4     5.40     5.38     1.13 o
       362    4   4  -4   5     3.65     2.65     1.15 <
       362    3   5   4   4     3.65     2.65     1.15 <
       363    4   4  -5   2   106.14   108.87     2.07 o
       363    3   2   5   4   106.14   108.87     2.07 o
       364    4   4  -5   4   187.99   209.11     3.68 o
       364    3   4   5   4   187.99   209.11     3.68 o
       365    4   4  -6   1     4.84     3.61     1.26 <
       365    3   1   6   4     4.84     3.61     1.26 <
       366    4   4  -6   3     4.92     4.62     0.97 o
       366    3   3   6   4     4.92     4.62     0.97 o
       367    4   4  -7   2   130.56   139.14     3.11 o
       367    3   2   7   4   130.56   139.14     3.11 o
       368    4   4  -8   1     0.99     1.11     1.19 <
       368    3   1   8   4     0.99     1.11     1.19 <
       369    4   5  -1   3   307.82   296.47     3.42 o
       369    3   3   1   5   307.82   296.47     3.42 o
       370    4   5  -1   5   166.04   183.91     3.85 o
       370    3   5   1   5   166.04   183.91     3.85 o
       371    4   5  -2   4     0.88     0.87     1.06 <
       371    3   4   2   5     0.88     0.87     1.06 <
       372    4   5  -3   3   184.06   218.13     4.97 o
       372    3   3   3   5   184.06   218.13     4.97 o
       373    4   5  -3   5   163.18   192.73     3.50 o
       373    3   5   3   5   163.18   192.73     3.50 o
       374    4   5  -4   2     0.55     0.41     1.36 <
       374    3   2   4   5     0.55     0.41     1.36 <
       375    4   5  -4   4     3.63     2.38     1.29 <
       375    3   4   4   5     3.63     2.38     1.29 <
       376    4   5  -5   3   190.09   192.74     6.08 o
       376    3   3   5   5   190.09   192.74     6.08 o
       377    4   5  -6   2     0.44     0.25     0.91 <
       377    3   2   6   5     0.44     0.25     0.91 <
       378    4   6   0   3    27.91    28.05     1.76 o
       378    3   3   0   6    27.91    28.05     1.76 o
       379    4   6  -2   3     7.27     8.19     1.54 o
       379    3   3   2   6     7.27     8.19     1.54 o
       380    4   6  -3   4   151.03   186.14     4.82 o
       380    3   4   3   6   151.03   186.14     4.82 o
       381    4   6  -4   3    12.60    13.11     2.04 o
       381    3   3   4   6    12.60    13.11     2.04 o
       382    4   7  -3   3   104.11   118.75     4.29 o
       382    3   3   3   7   104.11   118.75     4.29 o
       383    4   2   3   0   241.67   215.19     4.34 o
       384    4   2   5   0    48.04    45.18     1.31 o
       385    4   2   7   0    69.40    73.68     1.52 o
       386    4   2   9   0     5.99     5.87     1.63 o
       387    4   4   9   0    50.99    45.83     2.38 o
       388    5   2   1   0   100.10    96.70     1.27 o
       389    5   4   1   0   196.51   202.92     4.22 o
       390    5   6   1   0    86.26   102.30     1.96 o
       391    5   4   3   0    92.57    99.47     3.02 o
       392    5   6   3   0   109.01    95.35     1.88 o
       393    6   1   0   2    43.82    53.95     1.02 o
       393    5   2   0   1    43.82    53.95     1.02 o
       394    6   1   0   4    45.27    39.53     1.12 o
       394    5   4   0   1    45.27    39.53     1.12 o
       395    6   1   0   6    15.54    14.72     0.98 o
       395    5   6   0   1    15.54    14.72     0.98 o
       396    6   1  -1   3   230.77   231.97     1.64 o
       396    5   3   1   1   230.77   231.97     1.64 o
       397    6   1  -1   5   164.51   193.93     1.85 o
       397    5   5   1   1   164.51   193.93     1.85 o
       398    6   1  -2   2    34.29    34.85     1.21 o
       398    5   2   2   1    34.29    34.85     1.21 o
       399    6   1  -2   4    25.91    26.62     0.64 o
       399    5   4   2   1    25.91    26.62     0.64 o
       400    6   1  -2   6    17.25    19.12     1.11 o
       400    5   6   2   1    17.25    19.12     1.11 o
       401    6   1  -3   5   142.03   125.04     1.62 o
       401    5   5   3   1   142.03   125.04     1.62 o
       402    6   1  -4   6     5.75     5.54     1.07 o
       402    5   6   4   1     5.75     5.54     1.07 o
       403    6   2   0   1    44.44    35.81     1.47 o
       403    5   1   0   2    44.44    35.81     1.47 o
       404    6   2   0   3    14.18    14.45     0.62 o
       404    5   3   0   2    14.18    14.45     0.62 o
       405    6   2   0   5     0.66     0.38     0.74 <
       405    5   5   0   2     0.66     0.38     0.74 <
       406    6   2   0   7     0.09    -1.06     1.19 <
       406    5   7   0   2     0.09    -1.06     1.19 <
       407    6   2  -1   2   191.94   213.31     2.02 o
       407    5   2   1   2   191.94   213.31     2.02 o
       408    6   2  -1   4   164.85   179.17     1.58 o
       408    5   4   1   2   164.85   179.17     1.58 o
       409    6   2  -2   3     5.73     5.46     0.50 o
       409    5   3   2   2     5.73     5.46     0.50 o
       410    6   2  -2   5     1.34     1.28     0.75 <
       410    5   5   2   2     1.34     1.28     0.75 <
       411    6   2  -3   4   179.24   163.55     2.21 o
       411    5   4   3   2   179.24   163.55     2.21 o
       412    6   3   0   4     8.53    10.06     0.86 o
       412    5   4   0   3     8.53    10.06     0.86 o
       413    6   3   0   6    13.59    17.84     2.29 o
       413    5   6   0   3    13.59    17.84     2.29 o
       414    6   3  -1   1   215.68   206.22     2.35 o
       414    5   1   1   3   215.68   206.22     2.35 o
       415    6   3  -1   3   192.16   209.77     2.78 o
       415    5   3   1   3   192.16   209.77     2.78 o
       416    6   3  -1   5   150.24   160.04     1.81 o
       416    5   5   1   3   150.24   160.04     1.81 o
       417    6   3  -1   7    55.97    60.32     1.62 o
       417    5   7   1   3    55.97    60.32     1.62 o
       418    6   3  -2   2     5.48     4.62     0.60 o
       418    5   2   2   3     5.48     4.62     0.60 o
       419    6   3  -2   4    15.55    18.43     0.82 o
       419    5   4   2   3    15.55    18.43     0.82 o
       420    6   3  -2   6     3.51     3.78     1.14 o
       420    5   6   2   3     3.51     3.78     1.14 o
       421    6   3  -3   3   200.48   198.16     3.98 o
       421    5   3   3   3   200.48   198.16     3.98 o
       422    6   3  -3   5    90.34    81.59     2.20 o
       422    5   5   3   3    90.34    81.59     2.20 o
       423    6   3  -3   7    50.88    56.79     2.43 o
       423    5   7   3   3    50.88    56.79     2.43 o
       424    6   3  -4   6     6.15     6.06     1.24 o
       424    5   6   4   3     6.15     6.06     1.24 o
       425    6   4   0   1    44.68    38.84     1.65 o
       425    5   1   0   4    44.68    38.84     1.65 o
       426    6   4   0   3     8.86    10.36     1.07 o
       426    5   3   0   4     8.86    10.36     1.07 o
       427    6   4   0   5     3.87     4.68     0.96 o
       427    5   5   0   4     3.87     4.68     0.96 o
       428    6   4  -1   2   157.27   158.43     2.16 o
       428    5   2   1   4   157.27   158.43     2.16 o
       429    6   4  -1   4   156.11   186.09     3.33 o
       429    5   4   1   4   156.11   186.09     3.33 o
       430    6   4  -1   6    72.60    80.35     3.10 o
       430    5   6   1   4    72.60    80.35     3.10 o
       431    6   4  -2   1    25.88    23.56     1.19 o
       431    5   1   2   4    25.88    23.56     1.19 o
       432    6   4  -2   3    15.38    17.99     0.68 o
       432    5   3   2   4    15.38    17.99     0.68 o
       433    6   4  -2   5     0.44     0.26     0.99 <
       433    5   5   2   4     0.44     0.26     0.99 <
       434    6   4  -3   2   170.11   176.98     5.02 o
       434    5   2   3   4   170.11   176.98     5.02 o
       435    6   4  -3   4    97.65    88.14     1.68 o
       435    5   4   3   4    97.65    88.14     1.68 o
       436    6   4  -4   5     1.71     1.43     1.60 <
       436    5   5   4   4     1.71     1.43     1.60 <
       437    6   5   0   2     0.61     0.26     0.77 <
       437    5   2   0   5     0.61     0.26     0.77 <
       438    6   5   0   4     3.97     4.29     1.18 o
       438    5   4   0   5     3.97     4.29     1.18 o
       439    6   5  -1   1   150.82   162.35     1.87 o
       439    5   1   1   5   150.82   162.35     1.87 o
       440    6   5  -1   3   145.22   163.89     3.44 o
       440    5   3   1   5   145.22   163.89     3.44 o
       441    6   5  -2   2     1.36     1.00     0.84 <
       441    5   2   2   5     1.36     1.00     0.84 <
       442    6   5  -2   4     0.40     0.34     0.72 <
       442    5   4   2   5     0.40     0.34     0.72 <
       443    6   5  -3   1   132.09   127.24     2.44 o
       443    5   1   3   5   132.09   127.24     2.44 o
       444    6   6   0   1    15.23    17.91     1.17 o
       444    5   1   0   6    15.23    17.91     1.17 o
       445    6   6   0   3    13.21    15.52     1.40 o
       445    5   3   0   6    13.21    15.52     1.40 o
       446    6   6  -1   2    99.52   106.77     1.78 o
       446    5   2   1   6    99.52   106.77     1.78 o
       447    6   6  -2   1    16.80    16.80     0.70 o
       447    5   1   2   6    16.80    16.80     0.70 o
       448    6   6  -2   3     3.48     3.46     0.84 o
       448    5   3   2   6     3.48     3.46     0.84 o
       449    6   6  -3   2    55.22    50.84     1.84 o
       449    5   2   3   6    55.22    50.84     1.84 o
       450    6   6  -4   3     5.94     4.74     1.12 o
       450    5   3   4   6     5.94     4.74     1.12 o
       451    6   7   0   2     0.10     0.71     1.00 <
       451    5   2   0   7     0.10     0.71     1.00 <
       452    6   7  -1   1    66.85    71.67     2.79 o
       452    5   1   1   7    66.85    71.67     2.79 o
       453    6   7  -1   3    52.98    43.94     1.55 o
       453    5   3   1   7    52.98    43.94     1.55 o
       454    6   7  -2   2     0.17     0.58     1.04 <
       454    5   2   2   7     0.17     0.58     1.04 <
       455    6   7  -3   1    49.01    53.82     2.48 o
       455    5   1   3   7    49.01    53.82     2.48 o
       456    6   7  -3   3    49.02    46.02     2.08 o
       456    5   3   3   7    49.02    46.02     2.08 o
       457    6   7  -4   2     0.08     0.56     1.54 <
       457    5   2   4   7     0.08     0.56     1.54 <
       458    6   4   1   0   179.09   189.78     3.09 o
       459    6   6   1   0    78.62    66.21     1.44 o
       460    6   6   3   0    99.35   100.46     1.99 o


data_NBT-0.048BT_6.7GPa

# Chemical data
_chemical_formula_analytical             '(Na0.5 Bi0.5)0.952(2) Ba0.048(2) Ti O3'
_chemical_formula_sum                    'Na0.5 Bi0.5 Ti O3'
_chemical_formula_weight                 211.9


# Unit cell
_cell_formula_units_Z                    4
_cell_length_a                           5.3964(2)
_cell_length_b                           7.6316(3)
_cell_length_c                           5.3964(2)
_cell_angle_alpha                        90
_cell_angle_beta                         90
_cell_angle_gamma                        90
_cell_volume                             222.24(2)
_cell_measurement_temperature            293
_cell_measurement_pressure		 6670000(120000)

_cell_measurement_reflns_used   	 614
_cell_measurement_theta_min     	 2.6680
_cell_measurement_theta_max     	 15.0500             

# Experimental details
_diffrn_ambient_temperature              293
_diffrn_ambient_pressure                 6670000(120000)
_diffrn_radiation_probe                  x-ray
_diffrn_radiation_type                   'synchrotron'
_diffrn_radiation_wavelength             0.35424
_diffrn_measurement_device               'Huber four-circle Kappa diffractometer'
_diffrn_measurement_device_type          'Huber four-circle Kappa diffractometer'

_exptl_crystal_description               'cut parallel to pseudocubic {100}'
_exptl_crystal_colour			 colourless
_exptl_crystal_size_max                  0.11
_exptl_crystal_size_mid                  0.10
_exptl_crystal_size_min                  0.04
_exptl_crystal_density_diffrn            6.332           
_exptl_crystal_F_000                     372                 
_exptl_absorpt_coefficient_mu            7.102           
_exptl_absorpt_correction_type           multi-scan
_exptl_absorpt_process_details
;
CrysAlisPro 1.171.43.66a (Rigaku Oxford Diffraction, 2023)
Empirical absorption correction using spherical harmonics,
implemented in SCALE3 ABSPACK scaling algorithm.
;
_oxdiff_exptl_absorpt_empirical_full_min           0.685
_oxdiff_exptl_absorpt_empirical_full_max           1.619
_oxdiff_exptl_absorpt_empirical_details
;
Empirical correction (ABSPACK) includes:
- Absorption correction using spherical harmonics
- Frame scaling
- Detector area scaling
;

_exptl_absorpt_correction_T_min                   0.52815
_exptl_absorpt_correction_T_max                   1.00000     

_diffrn_detector                        'Hybrid Pixel Array Detector, Pilatus 1M CeTe'
_diffrn_detector_area_resol_mean        5.8140
_diffrn_orient_matrix_UB_11       	0.0001878000
_diffrn_orient_matrix_UB_12      	-0.0006420000
_diffrn_orient_matrix_UB_13      	-0.0464518000
_diffrn_orient_matrix_UB_21      	-0.0422950000
_diffrn_orient_matrix_UB_22      	-0.0190788000
_diffrn_orient_matrix_UB_23       	0.0001555000
_diffrn_orient_matrix_UB_31      	-0.0190805000
_diffrn_orient_matrix_UB_32       	0.0422855000
_diffrn_orient_matrix_UB_33      	-0.0006954000     	
_diffrn_measurement_method	 	'phi scans'
_diffrn_reflns_number                    842
_diffrn_reflns_theta_min                 2.66
_diffrn_reflns_theta_max                 15.82
_diffrn_reflns_theta_full                13.35
_diffrn_measured_fraction_theta_max      0.55
_diffrn_measured_fraction_theta_full     0.75
_diffrn_reflns_av_R_equivalents          0.015
_diffrn_reflns_av_unetI/netI             0.0066
_diffrn_reflns_limit_h_min               -7
_diffrn_reflns_limit_h_max               7
_diffrn_reflns_limit_k_min               -11
_diffrn_reflns_limit_k_max               10
_diffrn_reflns_limit_l_min               -7
_diffrn_reflns_limit_l_max               7         


# Symmetry information
_symmetry_cell_setting                   orthorhombic
_symmetry_space_group_name_H-M           'P n m a'
_symmetry_space_group_name_Hall          '-P -2xabc;-2yb;-2zac'
loop_
 _space_group_symop_id
 _space_group_symop_operation_xyz
 1   x,y,z
 2   -x+1/2,-y,z+1/2
 3   -x,y+1/2,-z
 4   x+1/2,-y+1/2,-z+1/2
 5   -x,-y,-z
 6   x+1/2,y,-z+1/2
 7   x,-y+1/2,z
 8   -x+1/2,y+1/2,z+1/2

loop_
 _twin_individual_id
 _twin_individual_mass_fraction_refined
 _twin_individual_twin_matrix_11
 _twin_individual_twin_matrix_12
 _twin_individual_twin_matrix_13
 _twin_individual_twin_matrix_21
 _twin_individual_twin_matrix_22
 _twin_individual_twin_matrix_23
 _twin_individual_twin_matrix_31
 _twin_individual_twin_matrix_32
 _twin_individual_twin_matrix_33
1 0.239(8)
1 0 0
0 1 0
0 0 1
2 0.242(5)
0 0 -1
0 -1 0
-1 0 0
3 0.098(3)
0.5 -1 0.5
-0.5 0 0.5
-0.5 -1 -0.5
4 0.112(3)
0.5 1 0.5
0.5 0 -0.5
-0.5 1 -0.5
5 0.165(4)
-0.5 -1 0.5
0.5 0 0.5
-0.5 1 0.5
6 0.144(3)
0.5 1 -0.5
0.5 0 0.5
0.5 -1 -0.5

# refinement details
_reflns_number_total                     447
_reflns_number_gt                        392                     
_reflns_threshold_expression             'I>3\s(I)'

_refine_ls_structure_factor_coef         Fsqd
_refine_ls_R_factor_gt                   0.0407
_refine_ls_wR_factor_gt                  0.1108
_refine_ls_R_factor_all                  0.0423
_refine_ls_wR_factor_ref                 0.1126
_refine_ls_goodness_of_fit_ref           1.00
_refine_ls_goodness_of_fit_gt            1.06      
_refine_ls_number_reflns                 447
_refine_ls_number_parameters             33
_refine_ls_number_restraints             0
_refine_ls_number_constraints            6         
_refine_ls_weighting_scheme              sigma
_refine_ls_weighting_details             'w=1/(\s^2^(I)+0.0100000007I^2^)'
_refine_ls_shift/su_max                  0.0026
_refine_ls_shift/su_mean                 0.0007
_refine_diff_density_max                 1.09
_refine_diff_density_min                 -0.74                
_refine_ls_extinction_method             'none'

loop_
 _atom_type_symbol
 _atom_type_scat_dispersion_real
 _atom_type_scat_dispersion_imag
 _atom_type_scat_source
 _atom_type_scat_Cromer_Mann_a1
 _atom_type_scat_Cromer_Mann_b1
 _atom_type_scat_Cromer_Mann_a2
 _atom_type_scat_Cromer_Mann_b2
 _atom_type_scat_Cromer_Mann_a3
 _atom_type_scat_Cromer_Mann_b3
 _atom_type_scat_Cromer_Mann_a4
 _atom_type_scat_Cromer_Mann_b4
 _atom_type_scat_Cromer_Mann_c
 Bi  -0.6871  3.4563
 'International Tables Vol C tables 4.2.6.8 and 6.1.1.4'
33.3689 0.704 12.951 2.9238 16.5877 8.7937 6.4692 48.0093 13.5782
 Na   0.0055  0.0056
 'International Tables Vol C tables 4.2.6.8 and 6.1.1.4'
4.7626 3.285 3.1736 8.8422 1.2674 0.3136 1.1128 129.423996 0.676
 O    0.0004  0.0013
 'International Tables Vol C tables 4.2.6.8 and 6.1.1.4'
3.0485 13.2771 2.2868 5.7011 1.5463 0.3239 0.867 32.908901 0.2508
 Ti   0.0951  0.1155
 'International Tables Vol C tables 4.2.6.8 and 6.1.1.4'
9.7595 7.8508 7.3558 0.5 1.6991 35.633801 1.9021 116.105003 1.2807

_computing_data_collection		 'spec'
_computing_cell_refinement     		 'CrysAlisPro 1.171.43.66a (Rigaku OD, 2023)'
_computing_data_reduction      		 'CrysAlisPro 1.171.43.66a (Rigaku OD, 2023)'
_computing_structure_solution            JANA2006
_computing_structure_refinement          JANA2006


# Structural data
loop_
 _atom_site_label
 _atom_site_type_symbol
 _atom_site_fract_x
 _atom_site_fract_y
 _atom_site_fract_z
 _atom_site_adp_type
 _atom_site_U_iso_or_equiv
 _atom_site_site_symmetry_multiplicity
 _atom_site_occupancy
 _atom_site_calc_flag
Ti1 Ti 0.5 0.5 0 Uani 0.012(3) 4 1 d
  Bi1 Bi -0.52010(17) 0.75 0.49806(19) Uani 0.0265(5) 4 0.5 d
  Na1 Na -0.52010(17) 0.75 0.49806(19) Uani 0.0265(5) 4 0.5 d
  O1 O -0.7814(9) -0.0311(6) 0.2197(9) Uani 0.0184(14) 8 1 d
  O2 O -0.5082(10) 0.25 1.056(2) Uani 0.020(3) 4 1 d
loop_
 _atom_site_aniso_label
 _atom_site_aniso_type_symbol
 _atom_site_aniso_U_11
 _atom_site_aniso_U_22
 _atom_site_aniso_U_33
 _atom_site_aniso_U_12
 _atom_site_aniso_U_13
 _atom_site_aniso_U_23
Ti1 Ti 0.012(6) 0.015(3) 0.010(6) 0.0005(3) 0.0004(5) 0.0013(4)
 Bi1 Bi 0.0278(8) 0.0277(6) 0.0240(11) 0 0.00036(15) 0
 Na1 Na 0.0278(8) 0.0277(6) 0.0240(11) 0 0.00036(15) 0
 O1 O 0.011(2) 0.0193(15) 0.025(3) -0.0057(17) 0.0076(11) -0.0008(18)
 O2 O 0.012(6) 0.009(3) 0.037(6) 0 -0.0020(16) 0

# molecular geometry
loop_
 _geom_bond_atom_site_label_1
 _geom_bond_atom_site_label_2
 _geom_bond_site_symmetry_1
 _geom_bond_site_symmetry_2
 _geom_bond_distance
 Ti1 Ti1 . 2_564 3.8158(3)
  Ti1 Ti1 . 2_565 3.8158(3)
  Ti1 Ti1 . 2_664 3.8158(3)
  Ti1 Ti1 . 2_665 3.8158(3)
  Ti1 Ti1 . 3_645 3.8158(3)
  Ti1 Ti1 . 3_655 3.8158(3)
  Ti1 Bi1 . 1_654 3.3149(9)
  Ti1 Bi1 . 1_655 3.2978(9)
  Ti1 Bi1 . 2_464 3.2167(8)
  Ti1 Bi1 . 2_564 3.3937(8)
  Ti1 Bi1 . 3_545 3.2978(9)
  Ti1 Bi1 . 3_546 3.3149(9)
  Ti1 Bi1 . 4_565 3.3937(8)
  Ti1 Bi1 . 4_665 3.2167(8)
  Ti1 Na1 . 1_654 3.3149(9)
  Ti1 Na1 . 1_655 3.2978(9)
  Ti1 Na1 . 2_464 3.2167(8)
  Ti1 Na1 . 2_564 3.3937(8)
  Ti1 Na1 . 3_545 3.2978(9)
  Ti1 Na1 . 3_546 3.3149(9)
  Ti1 Na1 . 4_565 3.3937(8)
  Ti1 Na1 . 4_665 3.2167(8)
  Ti1 O1 . 3_555 1.941(5)
  Ti1 O1 . 4_655 1.933(5)
  Ti1 O1 . 7_655 1.941(5)
  Ti1 O1 . 8_454 1.933(5)
  Ti1 O2 . 1_654 1.932(2)
  Ti1 O2 . 3_556 1.932(2)
  Bi1 Bi1 . 3_446 3.8220(3)
  Bi1 Bi1 . 3_456 3.8220(3)
  Bi1 Bi1 . 4_465 3.8010(14)
  Bi1 Bi1 . 4_466 3.8307(14)
  Bi1 Bi1 . 4_565 3.8010(14)
  Bi1 Bi1 . 4_566 3.8307(14)
  Bi1 Na1 . . 0
  Bi1 Na1 . 3_446 3.8220(3)
  Bi1 Na1 . 3_456 3.8220(3)
  Bi1 Na1 . 4_465 3.8010(14)
  Bi1 Na1 . 4_466 3.8307(14)
  Bi1 Na1 . 4_565 3.8010(14)
  Bi1 Na1 . 4_566 3.8307(14)
  Bi1 O1 . 1_565 2.652(5)
  Bi1 O1 . 2_365 2.680(5)
  Bi1 O1 . 3_456 3.094(5)
  Bi1 O1 . 4_555 2.414(5)
  Bi1 O1 . 5_466 3.094(5)
  Bi1 O1 . 6_565 2.414(5)
  Bi1 O1 . 7_555 2.652(5)
  Bi1 O1 . 8_355 2.680(5)
  Bi1 O2 . 2_364 2.564(6)
  Bi1 O2 . 2_464 2.868(6)
  Bi1 O2 . 3_456 2.993(13)
  Bi1 O2 . 3_457 2.412(13)
  Na1 Na1 . 2_364 5.2913(10)
  Na1 Na1 . 2_365 5.2913(10)
  Na1 Na1 . 2_374 5.2913(10)
  Na1 Na1 . 2_375 5.2913(10)
  Na1 Na1 . 3_446 3.8220(3)
  Na1 Na1 . 3_456 3.8220(3)
  Na1 Na1 . 4_465 3.8010(14)
  Na1 Na1 . 4_466 3.8307(14)
  Na1 Na1 . 4_565 3.8010(14)
  Na1 Na1 . 4_566 3.8307(14)
  Na1 O1 . 1_565 2.652(5)
  Na1 O1 . 2_365 2.680(5)
  Na1 O1 . 3_456 3.094(5)
  Na1 O1 . 4_555 2.414(5)
  Na1 O1 . 5_466 3.094(5)
  Na1 O1 . 6_565 2.414(5)
  Na1 O1 . 7_555 2.652(5)
  Na1 O1 . 8_355 2.680(5)
  Na1 O2 . 2_364 2.564(6)
  Na1 O2 . 2_464 2.868(6)
  Na1 O2 . 3_456 2.993(13)
  Na1 O2 . 3_457 2.412(13)


# structrue-factor list
loop_
 _twin_refln_datum_id
 _twin_refln_individual_id
 _twin_refln_index_h
 _twin_refln_index_k
 _twin_refln_index_l
 _twin_refln_F_squared_calc
 _twin_refln_F_squared_meas
 _twin_refln_F_squared_sigma
 _twin_refln_include_status
         1    6   1   0   1  4674.61  5446.67    19.70 o
         1    5   1   0   1  4674.61  5446.67    19.70 o
         1    4   1   0  -1  4674.61  5446.67    19.70 o
         1    3  -1   0   1  4674.61  5446.67    19.70 o
         1    2   0  -2   0  4674.61  5446.67    19.70 o
         1    1   0   2   0  4674.61  5446.67    19.70 o
         2    1   2   3   0   292.90   280.89     4.46 o
         3    6   1  -2   3 21108.10 26124.70   127.76 o
         3    5   3   2   1 21108.10 26124.70   127.76 o
         3    4   1  -2  -3 21108.10 26124.70   127.76 o
         3    3  -3   2   1 21108.10 26124.70   127.76 o
         3    2   0  -4   2 21108.10 26124.70   127.76 o
         3    1  -2   4   0 21108.10 26124.70   127.76 o
         4    6   3   2   1 21144.50 26085.10    92.28 o
         4    5   1  -2   3 21144.50 26085.10    92.28 o
         4    4   3   2  -1 21144.50 26085.10    92.28 o
         4    3  -1  -2   3 21144.50 26085.10    92.28 o
         4    2   0  -4  -2 21144.50 26085.10    92.28 o
         4    1   2   4   0 21144.50 26085.10    92.28 o
         5    1   2   5   0    55.88    57.24     1.56 o
         6    6   2  -2   4  2911.95  2872.18    19.20 o
         6    5   4   2   2  2911.95  2872.18    19.20 o
         6    4   2  -2  -4  2911.95  2872.18    19.20 o
         6    3  -4   2   2  2911.95  2872.18    19.20 o
         6    2   0  -6   2  2911.95  2872.18    19.20 o
         6    1  -2   6   0  2911.95  2872.18    19.20 o
         7    6   3   0   3  2505.02  2611.48    18.02 o
         7    5   3   0   3  2505.02  2611.48    18.02 o
         7    4   3   0  -3  2505.02  2611.48    18.02 o
         7    3  -3   0   3  2505.02  2611.48    18.02 o
         7    2   0  -6   0  2505.02  2611.48    18.02 o
         7    1   0   6   0  2505.02  2611.48    18.02 o
         8    6   4   2   2  2914.11  2990.44    14.77 o
         8    5   2  -2   4  2914.11  2990.44    14.77 o
         8    4   4   2  -2  2914.11  2990.44    14.77 o
         8    3  -2  -2   4  2914.11  2990.44    14.77 o
         8    2   0  -6  -2  2914.11  2990.44    14.77 o
         8    1   2   6   0  2914.11  2990.44    14.77 o
         9    6   5   4   1   661.43   606.17     9.07 o
         9    5   1  -4   5   661.43   606.17     9.07 o
         9    4   5   4  -1   661.43   606.17     9.07 o
         9    3  -1  -4   5   661.43   606.17     9.07 o
         9    2   0  -6  -4   661.43   606.17     9.07 o
         9    1   4   6   0   661.43   606.17     9.07 o
        10    1   2   7   0    95.03    95.97     1.60 o
        11    6   2  -4   6  3300.79  2896.03    20.15 o
        11    5   6   4   2  3300.79  2896.03    20.15 o
        11    4   2  -4  -6  3300.79  2896.03    20.15 o
        11    3  -6   4   2  3300.79  2896.03    20.15 o
        11    2   0  -8   4  3300.79  2896.03    20.15 o
        11    1  -4   8   0  3300.79  2896.03    20.15 o
        12    6   4   0   4  7900.68  8191.98    32.59 o
        12    5   4   0   4  7900.68  8191.98    32.59 o
        12    4   4   0  -4  7900.68  8191.98    32.59 o
        12    3  -4   0   4  7900.68  8191.98    32.59 o
        12    2   0  -8   0  7900.68  8191.98    32.59 o
        12    1   0   8   0  7900.68  8191.98    32.59 o
        13    6   5   2   3  6139.10  6508.24    39.63 o
        13    5   3  -2   5  6139.10  6508.24    39.63 o
        13    4   5   2  -3  6139.10  6508.24    39.63 o
        13    3  -3  -2   5  6139.10  6508.24    39.63 o
        13    2   0  -8  -2  6139.10  6508.24    39.63 o
        13    1   2   8   0  6139.10  6508.24    39.63 o
        14    1   2   9   0     8.36    10.50     1.65 o
        15    1   4   9   0    81.01    67.04     2.71 o
        16    6  -3   1  -6    35.73    37.36     2.28 o
        16    5  -6  -1  -3    35.73    37.36     2.28 o
        16    4  -4   3   5    35.73    37.36     2.28 o
        16    3   5  -3  -4    35.73    37.36     2.28 o
        16    2  -1   9  -2    35.73    37.36     2.28 o
        16    1   2  -9   1    35.73    37.36     2.28 o
        17    6  -3   0  -5   374.83   362.97     4.26 o
        17    5  -5   0  -3   374.83   362.97     4.26 o
        17    4  -4   2   4   374.83   362.97     4.26 o
        17    3   4  -2  -4   374.83   362.97     4.26 o
        17    2  -1   8  -1   374.83   362.97     4.26 o
        17    1   1  -8   1   374.83   362.97     4.26 o
        18    6  -4  -3  -3    39.04    43.15     1.87 o
        18    5  -3   3  -4    39.04    43.15     1.87 o
        18    4  -5  -1   2    39.04    43.15     1.87 o
        18    3   2   1  -5    39.04    43.15     1.87 o
        18    2  -1   7   2    39.04    43.15     1.87 o
        18    1  -2  -7   1    39.04    43.15     1.87 o
        19    6  -3  -1  -4    96.61   101.71     3.17 o
        19    5  -4   1  -3    96.61   101.71     3.17 o
        19    4  -4   1   3    96.61   101.71     3.17 o
        19    3   3  -1  -4    96.61   101.71     3.17 o
        19    1   0  -7   1    96.61   101.71     3.17 o
        20    6  -2   1  -5    39.42    41.01     2.18 o
        20    5  -5  -1  -2    39.42    41.01     2.18 o
        20    4  -3   3   4    39.42    41.01     2.18 o
        20    3   4  -3  -3    39.42    41.01     2.18 o
        20    2  -1   7  -2    39.42    41.01     2.18 o
        20    1   2  -7   1    39.42    41.01     2.18 o
        21    6  -4  -4  -2  7483.63  7939.98    32.37 o
        21    5  -2   4  -4  7483.63  7939.98    32.37 o
        21    4  -5  -2   1  7483.63  7939.98    32.37 o
        21    3   1   2  -5  7483.63  7939.98    32.37 o
        21    2  -1   6   3  7483.63  7939.98    32.37 o
        21    1  -3  -6   1  7483.63  7939.98    32.37 o
        22    6  -3  -2  -3 11079.70 12023.80    45.20 o
        22    5  -3   2  -3 11079.70 12023.80    45.20 o
        22    4  -4   0   2 11079.70 12023.80    45.20 o
        22    3   2   0  -4 11079.70 12023.80    45.20 o
        22    2  -1   6   1 11079.70 12023.80    45.20 o
        22    1  -1  -6   1 11079.70 12023.80    45.20 o
        23    6  -2   0  -4 11114.20 11505.30    43.47 o
        23    5  -4   0  -2 11114.20 11505.30    43.47 o
        23    4  -3   2   3 11114.20 11505.30    43.47 o
        23    3   3  -2  -3 11114.20 11505.30    43.47 o
        23    2  -1   6  -1 11114.20 11505.30    43.47 o
        23    1   1  -6   1 11114.20 11505.30    43.47 o
        24    6  -4  -5  -1    37.71    37.17     2.02 o
        24    5  -1   5  -4    37.71    37.17     2.02 o
        24    3   0   3  -5    37.71    37.17     2.02 o
        24    2  -1   5   4    37.71    37.17     2.02 o
        24    1  -4  -5   1    37.71    37.17     2.02 o
        25    6  -3  -3  -2   165.03   205.91     3.22 o
        25    5  -2   3  -3   165.03   205.91     3.22 o
        25    4  -4  -1   1   165.03   205.91     3.22 o
        25    3   1   1  -4   165.03   205.91     3.22 o
        25    2  -1   5   2   165.03   205.91     3.22 o
        25    1  -2  -5   1   165.03   205.91     3.22 o
        26    6  -2  -1  -3    87.77    86.94     1.92 o
        26    5  -3   1  -2    87.77    86.94     1.92 o
        26    4  -3   1   2    87.77    86.94     1.92 o
        26    3   2  -1  -3    87.77    86.94     1.92 o
        26    1   0  -5   1    87.77    86.94     1.92 o
        27    6  -2  -2  -2  2565.85  2943.68    19.07 o
        27    5  -2   2  -2  2565.85  2943.68    19.07 o
        27    4  -3   0   1  2565.85  2943.68    19.07 o
        27    3   1   0  -3  2565.85  2943.68    19.07 o
        27    2  -1   4   1  2565.85  2943.68    19.07 o
        27    1  -1  -4   1  2565.85  2943.68    19.07 o
        28    6  -1   0  -3  2542.26  2863.66    17.94 o
        28    5  -3   0  -1  2542.26  2863.66    17.94 o
        28    4  -2   2   2  2542.26  2863.66    17.94 o
        28    3   2  -2  -2  2542.26  2863.66    17.94 o
        28    2  -1   4  -1  2542.26  2863.66    17.94 o
        28    1   1  -4   1  2542.26  2863.66    17.94 o
        29    5   0   5  -3   128.32   111.29     3.33 o
        29    4  -4  -3  -1   128.32   111.29     3.33 o
        29    3  -1   3  -4   128.32   111.29     3.33 o
        29    2  -1   3   4   128.32   111.29     3.33 o
        29    1  -4  -3   1   128.32   111.29     3.33 o
        30    6  -1  -1  -2   280.50   295.76     2.73 o
        30    5  -2   1  -1   280.50   295.76     2.73 o
        30    4  -2   1   1   280.50   295.76     2.73 o
        30    3   1  -1  -2   280.50   295.76     2.73 o
        30    1   0  -3   1   280.50   295.76     2.73 o
        31    5   0   3  -1   263.87   236.95     3.07 o
        31    4  -2  -1  -1   263.87   236.95     3.07 o
        31    3  -1   1  -2   263.87   236.95     3.07 o
        31    2  -1   1   2   263.87   236.95     3.07 o
        31    1  -2  -1   1   263.87   236.95     3.07 o
        32    2  -1   0  -2   102.72   115.51     1.64 o
        32    1   2   0   1   102.72   115.51     1.64 o
        33    2  -1  -1  -1   182.43   193.98     1.64 o
        33    1   1   1   1   182.43   193.98     1.64 o
        34    2  -1  -1  -3   555.48   469.44     4.73 o
        34    1   3   1   1   555.48   469.44     4.73 o
        35    2  -1  -2  -2    80.62   102.64     1.76 o
        35    1   2   2   1    80.62   102.64     1.76 o
        36    6   2  -1   1   284.21   298.12     3.90 o
        36    5   1   1   2   284.21   298.12     3.90 o
        36    4   1   1  -2   284.21   298.12     3.90 o
        36    3  -2  -1   1   284.21   298.12     3.90 o
        36    1   0   3   1   284.21   298.12     3.90 o
        37    2  -1  -3  -1   215.85   207.75     1.58 o
        37    1   1   3   1   215.85   207.75     1.58 o
        38    2  -1  -3  -3   317.05   318.40     4.75 o
        38    1   3   3   1   317.05   318.40     4.75 o
        39    6   1  -4   3  1438.24  1430.15     9.45 o
        39    5   3   4   1  1438.24  1430.15     9.45 o
        39    4   0  -2  -4  1438.24  1430.15     9.45 o
        39    3  -4   2   0  1438.24  1430.15     9.45 o
        39    2  -1  -4   3  1438.24  1430.15     9.45 o
        39    1  -3   4   1  1438.24  1430.15     9.45 o
        40    6   2  -2   2  2588.26  2958.02    12.11 o
        40    5   2   2   2  2588.26  2958.02    12.11 o
        40    4   1   0  -3  2588.26  2958.02    12.11 o
        40    3  -3   0   1  2588.26  2958.02    12.11 o
        40    2  -1  -4   1  2588.26  2958.02    12.11 o
        40    1  -1   4   1  2588.26  2958.02    12.11 o
        41    2  -1  -4  -2    19.83    22.02     0.91 o
        41    1   2   4   1    19.83    22.02     0.91 o
        42    2  -1  -4  -4    34.32    34.91     2.22 o
        42    1   4   4   1    34.32    34.91     2.22 o
        43    6   2  -3   3   165.40   161.33     2.17 o
        43    5   3   3   2   165.40   161.33     2.17 o
        43    4   1  -1  -4   165.40   161.33     2.17 o
        43    3  -4   1   1   165.40   161.33     2.17 o
        43    2  -1  -5   2   165.40   161.33     2.17 o
        43    1  -2   5   1   165.40   161.33     2.17 o
        44    6   3  -1   2    85.22    88.87     1.84 o
        44    5   2   1   3    85.22    88.87     1.84 o
        44    4   2   1  -3    85.22    88.87     1.84 o
        44    3  -3  -1   2    85.22    88.87     1.84 o
        44    1   0   5   1    85.22    88.87     1.84 o
        45    2  -1  -5  -1    44.19    47.07     0.86 o
        45    1   1   5   1    44.19    47.07     0.86 o
        46    2  -1  -5  -3   304.38   326.31     5.70 o
        46    1   3   5   1   304.38   326.31     5.70 o
        47    6   2  -4   4  7527.12  7906.43    42.24 o
        47    5   4   4   2  7527.12  7906.43    42.24 o
        47    4   1  -2  -5  7527.12  7906.43    42.24 o
        47    3  -5   2   1  7527.12  7906.43    42.24 o
        47    2  -1  -6   3  7527.12  7906.43    42.24 o
        47    1  -3   6   1  7527.12  7906.43    42.24 o
        48    6   3  -2   3 11098.50 12020.90    44.01 o
        48    5   3   2   3 11098.50 12020.90    44.01 o
        48    4   2   0  -4 11098.50 12020.90    44.01 o
        48    3  -4   0   2 11098.50 12020.90    44.01 o
        48    2  -1  -6   1 11098.50 12020.90    44.01 o
        48    1  -1   6   1 11098.50 12020.90    44.01 o
        49    6   4   0   2 11143.50 11594.90    43.75 o
        49    5   2   0   4 11143.50 11594.90    43.75 o
        49    4   3   2  -3 11143.50 11594.90    43.75 o
        49    3  -3  -2   3 11143.50 11594.90    43.75 o
        49    2  -1  -6  -1 11143.50 11594.90    43.75 o
        49    1   1   6   1 11143.50 11594.90    43.75 o
        50    2  -1  -6  -2     4.83     5.79     0.75 o
        50    1   2   6   1     4.83     5.79     0.75 o
        51    2  -1  -6  -4     4.04     5.67     1.03 o
        51    1   4   6   1     4.04     5.67     1.03 o
        52    6   2  -5   5    50.88    39.96     1.63 o
        52    5   5   5   2    50.88    39.96     1.63 o
        52    4   1  -3  -6    50.88    39.96     1.63 o
        52    3  -6   3   1    50.88    39.96     1.63 o
        52    2  -1  -7   4    50.88    39.96     1.63 o
        52    1  -4   7   1    50.88    39.96     1.63 o
        53    6   3  -3   4    37.89    46.44     2.30 o
        53    5   4   3   3    37.89    46.44     2.30 o
        53    4   2  -1  -5    37.89    46.44     2.30 o
        53    3  -5   1   2    37.89    46.44     2.30 o
        53    2  -1  -7   2    37.89    46.44     2.30 o
        53    1  -2   7   1    37.89    46.44     2.30 o
        54    6   4  -1   3    99.05   109.63     2.33 o
        54    5   3   1   4    99.05   109.63     2.33 o
        54    4   3   1  -4    99.05   109.63     2.33 o
        54    3  -4  -1   3    99.05   109.63     2.33 o
        54    1   0   7   1    99.05   109.63     2.33 o
        55    2  -1  -7  -1    60.52    58.67     1.03 o
        55    1   1   7   1    60.52    58.67     1.03 o
        56    2  -1  -7  -3    84.33    82.16     3.53 o
        56    1   3   7   1    84.33    82.16     3.53 o
        57    6   3  -4   5   216.95   258.60     5.15 o
        57    5   5   4   3   216.95   258.60     5.15 o
        57    4   2  -2  -6   216.95   258.60     5.15 o
        57    3  -6   2   2   216.95   258.60     5.15 o
        57    2  -1  -8   3   216.95   258.60     5.15 o
        57    1  -3   8   1   216.95   258.60     5.15 o
        58    6   4  -2   4   383.77   332.88     5.41 o
        58    5   4   2   4   383.77   332.88     5.41 o
        58    4   3   0  -5   383.77   332.88     5.41 o
        58    3  -5   0   3   383.77   332.88     5.41 o
        58    2  -1  -8   1   383.77   332.88     5.41 o
        58    1  -1   8   1   383.77   332.88     5.41 o
        59    6   5   0   3   382.68   336.31     4.21 o
        59    5   3   0   5   382.68   336.31     4.21 o
        59    4   4   2  -4   382.68   336.31     4.21 o
        59    3  -4  -2   4   382.68   336.31     4.21 o
        59    2  -1  -8  -1   382.68   336.31     4.21 o
        59    1   1   8   1   382.68   336.31     4.21 o
        60    2  -1  -8  -2     0.04     0.10     0.61 <
        60    1   2   8   1     0.04     0.10     0.61 <
        61    2  -1  -8  -4     0.70     1.29     1.18 <
        61    1   4   8   1     0.70     1.29     1.18 <
        62    6   3  -5   6     8.00    15.57     1.81 o
        62    5   6   5   3     8.00    15.57     1.81 o
        62    4   2  -3  -7     8.00    15.57     1.81 o
        62    3  -7   3   2     8.00    15.57     1.81 o
        62    2  -1  -9   4     8.00    15.57     1.81 o
        62    1  -4   9   1     8.00    15.57     1.81 o
        63    6   4  -3   5    40.58    47.72     1.71 o
        63    5   5   3   4    40.58    47.72     1.71 o
        63    4   3  -1  -6    40.58    47.72     1.71 o
        63    3  -6   1   3    40.58    47.72     1.71 o
        63    2  -1  -9   2    40.58    47.72     1.71 o
        63    1  -2   9   1    40.58    47.72     1.71 o
        64    6   5  -1   4    17.74    22.85     1.68 o
        64    5   4   1   5    17.74    22.85     1.68 o
        64    4   4   1  -5    17.74    22.85     1.68 o
        64    3  -5  -1   4    17.74    22.85     1.68 o
        64    1   0   9   1    17.74    22.85     1.68 o
        65    2  -1  -9  -1     8.24     8.74     1.11 o
        65    1   1   9   1     8.24     8.74     1.11 o
        66    2  -1  -9  -3    69.51    59.65     2.36 o
        66    1   3   9   1    69.51    59.65     2.36 o
        67    6   4  -4   6  1549.68  1415.87    13.23 o
        67    5   6   4   4  1549.68  1415.87    13.23 o
        67    4   3  -2  -7  1549.68  1415.87    13.23 o
        67    3  -7   2   3  1549.68  1415.87    13.23 o
        67    2  -1 -10   3  1549.68  1415.87    13.23 o
        67    1  -3  10   1  1549.68  1415.87    13.23 o
        68    2  -1 -10  -2     0.20     0.05     1.05 <
        68    1   2  10   1     0.20     0.05     1.05 <
        69    6  -3  -2  -5  6100.24  6501.81    40.16 o
        69    5  -5   2  -3  6100.24  6501.81    40.16 o
        69    4  -5   2   3  6100.24  6501.81    40.16 o
        69    3   3  -2  -5  6100.24  6501.81    40.16 o
        69    2  -2   8   0  6100.24  6501.81    40.16 o
        69    1   0  -8   2  6100.24  6501.81    40.16 o
        70    6  -2   0  -6  4978.92  4571.85    29.43 o
        70    5  -6   0  -2  4978.92  4571.85    29.43 o
        70    4  -4   4   4  4978.92  4571.85    29.43 o
        70    3   4  -4  -4  4978.92  4571.85    29.43 o
        70    2  -2   8  -2  4978.92  4571.85    29.43 o
        70    1   2  -8   2  4978.92  4571.85    29.43 o
        71    6  -4  -5  -3    77.42    73.40     3.20 o
        71    5  -3   5  -4    77.42    73.40     3.20 o
        71    4  -6  -1   1    77.42    73.40     3.20 o
        71    3   1   1  -6    77.42    73.40     3.20 o
        71    2  -2   7   3    77.42    73.40     3.20 o
        71    1  -3  -7   2    77.42    73.40     3.20 o
        72    6  -3  -3  -4    38.54    38.15     1.56 o
        72    5  -4   3  -3    38.54    38.15     1.56 o
        72    4  -5   1   2    38.54    38.15     1.56 o
        72    3   2  -1  -5    38.54    38.15     1.56 o
        72    2  -2   7   1    38.54    38.15     1.56 o
        72    1  -1  -7   2    38.54    38.15     1.56 o
        73    6  -2  -1  -5    39.17    40.60     2.11 o
        73    5  -5   1  -2    39.17    40.60     2.11 o
        73    4  -4   3   3    39.17    40.60     2.11 o
        73    3   3  -3  -4    39.17    40.60     2.11 o
        73    2  -2   7  -1    39.17    40.60     2.11 o
        73    1   1  -7   2    39.17    40.60     2.11 o
        74    6  -4  -6  -2   664.81   589.51     8.31 o
        74    5  -2   6  -4   664.81   589.51     8.31 o
        74    4  -6  -2   0   664.81   589.51     8.31 o
        74    3   0   2  -6   664.81   589.51     8.31 o
        74    2  -2   6   4   664.81   589.51     8.31 o
        74    1  -4  -6   2   664.81   589.51     8.31 o
        75    6  -3  -4  -3  1245.91  1307.76     8.88 o
        75    5  -3   4  -3  1245.91  1307.76     8.88 o
        75    4  -5   0   1  1245.91  1307.76     8.88 o
        75    3   1   0  -5  1245.91  1307.76     8.88 o
        75    2  -2   6   2  1245.91  1307.76     8.88 o
        75    1  -2  -6   2  1245.91  1307.76     8.88 o
        76    6  -2  -2  -4  2907.91  3014.18    14.70 o
        76    5  -4   2  -2  2907.91  3014.18    14.70 o
        76    4  -4   2   2  2907.91  3014.18    14.70 o
        76    3   2  -2  -4  2907.91  3014.18    14.70 o
        76    2  -2   6   0  2907.91  3014.18    14.70 o
        76    1   0  -6   2  2907.91  3014.18    14.70 o
        77    6  -3  -5  -2    20.31    20.56     1.37 o
        77    5  -2   5  -3    20.31    20.56     1.37 o
        77    3   0   1  -5    20.31    20.56     1.37 o
        77    2  -2   5   3    20.31    20.56     1.37 o
        77    1  -3  -5   2    20.31    20.56     1.37 o
        78    6  -2  -3  -3   164.16   158.46     2.48 o
        78    5  -3   3  -2   164.16   158.46     2.48 o
        78    4  -4   1   1   164.16   158.46     2.48 o
        78    3   1  -1  -4   164.16   158.46     2.48 o
        78    2  -2   5   1   164.16   158.46     2.48 o
        78    1  -1  -5   2   164.16   158.46     2.48 o
        79    6  -1  -1  -4   154.51   164.46     4.04 o
        79    5  -4   1  -1   154.51   164.46     4.04 o
        79    4  -3   3   2   154.51   164.46     4.04 o
        79    3   2  -3  -3   154.51   164.46     4.04 o
        79    2  -2   5  -1   154.51   164.46     4.04 o
        79    1   1  -5   2   154.51   164.46     4.04 o
        80    6  -3  -6  -1  7500.29  7354.03    42.07 o
        80    5  -1   6  -3  7500.29  7354.03    42.07 o
        80    4  -5  -2  -1  7500.29  7354.03    42.07 o
        80    3  -1   2  -5  7500.29  7354.03    42.07 o
        80    2  -2   4   4  7500.29  7354.03    42.07 o
        80    1  -4  -4   2  7500.29  7354.03    42.07 o
        81    6  -1  -2  -3 21041.70 25970.40   129.71 o
        81    5  -3   2  -1 21041.70 25970.40   129.71 o
        81    4  -3   2   1 21041.70 25970.40   129.71 o
        81    3   1  -2  -3 21041.70 25970.40   129.71 o
        81    2  -2   4   0 21041.70 25970.40   129.71 o
        81    1   0  -4   2 21041.70 25970.40   129.71 o
        82    5   0   7  -3     8.06     6.74     1.16 o
        82    4  -5  -3  -2     8.06     6.74     1.16 o
        82    3  -2   3  -5     8.06     6.74     1.16 o
        82    2  -2   3   5     8.06     6.74     1.16 o
        82    1  -5  -3   2     8.06     6.74     1.16 o
        83    6  -2  -5  -1   154.70   158.93     3.55 o
        83    5  -1   5  -2   154.70   158.93     3.55 o
        83    4  -4  -1  -1   154.70   158.93     3.55 o
        83    3  -1   1  -4   154.70   158.93     3.55 o
        83    2  -2   3   3   154.70   158.93     3.55 o
        83    1  -3  -3   2   154.70   158.93     3.55 o
        84    6  -1  -3  -2   120.18   128.61     2.74 o
        84    5  -2   3  -1   120.18   128.61     2.74 o
        84    3   0  -1  -3   120.18   128.61     2.74 o
        84    2  -2   3   1   120.18   128.61     2.74 o
        84    1  -1  -3   2   120.18   128.61     2.74 o
        85    6  -2  -6   0  2830.71  2872.28    19.07 o
        85    5   0   6  -2  2830.71  2872.28    19.07 o
        85    4  -4  -2  -2  2830.71  2872.28    19.07 o
        85    3  -2   2  -4  2830.71  2872.28    19.07 o
        85    2  -2   2   4  2830.71  2872.28    19.07 o
        85    1  -4  -2   2  2830.71  2872.28    19.07 o
        86    6  -1  -4  -1  2531.41  2865.06    12.22 o
        86    5  -1   4  -1  2531.41  2865.06    12.22 o
        86    4  -3   0  -1  2531.41  2865.06    12.22 o
        86    3  -1   0  -3  2531.41  2865.06    12.22 o
        86    2  -2   2   2  2531.41  2865.06    12.22 o
        86    1  -2  -2   2  2531.41  2865.06    12.22 o
        87    6  -2  -7   1    31.33    36.95     1.89 o
        87    5   1   7  -2    31.33    36.95     1.89 o
        87    4  -4  -3  -3    31.33    36.95     1.89 o
        87    3  -3   3  -4    31.33    36.95     1.89 o
        87    2  -2   1   5    31.33    36.95     1.89 o
        87    1  -5  -1   2    31.33    36.95     1.89 o
        88    5   0   5  -1    73.37    64.88     1.26 o
        88    4  -3  -1  -2    73.37    64.88     1.26 o
        88    3  -2   1  -3    73.37    64.88     1.26 o
        88    2  -2   1   3    73.37    64.88     1.26 o
        88    1  -3  -1   2    73.37    64.88     1.26 o
        89    6   0  -3  -1   247.53   265.75     3.39 o
        89    4  -2   1  -1   247.53   265.75     3.39 o
        89    3  -1  -1  -2   247.53   265.75     3.39 o
        89    2  -2   1   1   247.53   265.75     3.39 o
        89    1  -1  -1   2   247.53   265.75     3.39 o
        90    6  -1  -6   1 11101.70 12047.30    61.10 o
        90    5   1   6  -1 11101.70 12047.30    61.10 o
        90    4  -3  -2  -3 11101.70 12047.30    61.10 o
        90    3  -3   2  -3 11101.70 12047.30    61.10 o
        90    2  -2   0   4 11101.70 12047.30    61.10 o
        90    1  -4   0   2 11101.70 12047.30    61.10 o
        91    2  -2   0  -1   102.68   102.74     1.60 o
        91    1   1   0   2   102.68   102.74     1.60 o
        92    2  -2   0  -3    33.44    33.13     1.15 o
        92    1   3   0   2    33.44    33.13     1.15 o
        93    6   0  -5   1    66.32    61.48     1.22 o
        93    4  -2  -1  -3    66.32    61.48     1.22 o
        93    3  -3   1  -2    66.32    61.48     1.22 o
        93    2  -2  -1   3    66.32    61.48     1.22 o
        93    1  -3   1   2    66.32    61.48     1.22 o
        94    2  -2  -1  -2   474.33   505.64     3.43 o
        94    1   2   1   2   474.33   505.64     3.43 o
        95    2  -2  -1  -4   404.02   308.46     3.98 o
        95    1   4   1   2   404.02   308.46     3.98 o
        96    2  -2  -2  -1    80.83    87.80     1.46 o
        96    1   1   2   2    80.83    87.80     1.46 o
        97    2  -2  -2  -3    12.51    11.60     0.77 o
        97    1   3   2   2    12.51    11.60     0.77 o
        98    6   2  -3   1   122.17   131.12     2.04 o
        98    5   1   3   2   122.17   131.12     2.04 o
        98    4   0   1  -3   122.17   131.12     2.04 o
        98    2  -2  -3   1   122.17   131.12     2.04 o
        98    1  -1   3   2   122.17   131.12     2.04 o
        99    2  -2  -3  -2   220.44   232.40     2.89 o
        99    1   2   3   2   220.44   232.40     2.89 o
       100    2  -2  -3  -4   457.10   379.44     3.88 o
       100    1   4   3   2   457.10   379.44     3.88 o
       101    6   1  -6   3  7523.93  7373.70    36.95 o
       101    5   3   6   1  7523.93  7373.70    36.95 o
       101    4  -1  -2  -5  7523.93  7373.70    36.95 o
       101    3  -5   2  -1  7523.93  7373.70    36.95 o
       101    2  -2  -4   4  7523.93  7373.70    36.95 o
       101    1  -4   4   2  7523.93  7373.70    36.95 o
       102    2  -2  -4  -1    19.84    19.38     0.94 o
       102    1   1   4   2    19.84    19.38     0.94 o
       103    2  -2  -4  -3    10.22    13.36     0.89 o
       103    1   3   4   2    10.22    13.36     0.89 o
       104    2  -2  -4  -5     0.16     0.63     1.25 <
       104    1   5   4   2     0.16     0.63     1.25 <
       105    6   1  -7   4    43.04    45.69     1.56 o
       105    5   4   7   1    43.04    45.69     1.56 o
       105    4  -1  -3  -6    43.04    45.69     1.56 o
       105    3  -6   3  -1    43.04    45.69     1.56 o
       105    2  -2  -5   5    43.04    45.69     1.56 o
       105    1  -5   5   2    43.04    45.69     1.56 o
       106    6   2  -5   3    19.66    18.32     1.10 o
       106    5   3   5   2    19.66    18.32     1.10 o
       106    4   0  -1  -5    19.66    18.32     1.10 o
       106    2  -2  -5   3    19.66    18.32     1.10 o
       106    1  -3   5   2    19.66    18.32     1.10 o
       107    6   3  -3   2   167.70   165.47     2.27 o
       107    5   2   3   3   167.70   165.47     2.27 o
       107    4   1   1  -4   167.70   165.47     2.27 o
       107    3  -4  -1   1   167.70   165.47     2.27 o
       107    2  -2  -5   1   167.70   165.47     2.27 o
       107    1  -1   5   2   167.70   165.47     2.27 o
       108    2  -2  -5  -2   276.46   298.46     2.73 o
       108    1   2   5   2   276.46   298.46     2.73 o
       109    2  -2  -5  -4   134.25   142.95     2.06 o
       109    1   4   5   2   134.25   142.95     2.06 o
       110    6   2  -6   4   667.74   622.76     6.19 o
       110    5   4   6   2   667.74   622.76     6.19 o
       110    4   0  -2  -6   667.74   622.76     6.19 o
       110    3  -6   2   0   667.74   622.76     6.19 o
       110    2  -2  -6   4   667.74   622.76     6.19 o
       110    1  -4   6   2   667.74   622.76     6.19 o
       111    6   3  -4   3  1265.91  1297.68     7.23 o
       111    5   3   4   3  1265.91  1297.68     7.23 o
       111    4   1   0  -5  1265.91  1297.68     7.23 o
       111    3  -5   0   1  1265.91  1297.68     7.23 o
       111    2  -2  -6   2  1265.91  1297.68     7.23 o
       111    1  -2   6   2  1265.91  1297.68     7.23 o
       112    6   4  -2   2  2917.84  2942.84    19.51 o
       112    5   2   2   4  2917.84  2942.84    19.51 o
       112    4   2   2  -4  2917.84  2942.84    19.51 o
       112    3  -4  -2   2  2917.84  2942.84    19.51 o
       112    2  -2  -6   0  2917.84  2942.84    19.51 o
       112    1   0   6   2  2917.84  2942.84    19.51 o
       113    2  -2  -6  -1     4.86     5.35     0.59 o
       113    1   1   6   2     4.86     5.35     0.59 o
       114    2  -2  -6  -3     0.46     0.74     0.96 <
       114    1   3   6   2     0.46     0.74     0.96 <
       115    2  -2  -6  -5     0.87     0.78     0.90 <
       115    1   5   6   2     0.87     0.78     0.90 <
       116    6   3  -5   4    77.54    78.46     2.29 o
       116    5   4   5   3    77.54    78.46     2.29 o
       116    4   1  -1  -6    77.54    78.46     2.29 o
       116    3  -6   1   1    77.54    78.46     2.29 o
       116    2  -2  -7   3    77.54    78.46     2.29 o
       116    1  -3   7   2    77.54    78.46     2.29 o
       117    6   4  -3   3    38.75    38.82     1.44 o
       117    5   3   3   4    38.75    38.82     1.44 o
       117    4   2   1  -5    38.75    38.82     1.44 o
       117    3  -5  -1   2    38.75    38.82     1.44 o
       117    2  -2  -7   1    38.75    38.82     1.44 o
       117    1  -1   7   2    38.75    38.82     1.44 o
       118    6   5  -1   2    38.87    33.06     1.81 o
       118    5   2   1   5    38.87    33.06     1.81 o
       118    4   3   3  -4    38.87    33.06     1.81 o
       118    3  -4  -3   3    38.87    33.06     1.81 o
       118    2  -2  -7  -1    38.87    33.06     1.81 o
       118    1   1   7   2    38.87    33.06     1.81 o
       119    2  -2  -7  -2    48.84    52.01     1.36 o
       119    1   2   7   2    48.84    52.01     1.36 o
       120    2  -2  -7  -4   185.20   190.22     3.43 o
       120    1   4   7   2   185.20   190.22     3.43 o
       121    6   3  -6   5  2703.77  2485.36    16.85 o
       121    5   5   6   3  2703.77  2485.36    16.85 o
       121    4   1  -2  -7  2703.77  2485.36    16.85 o
       121    3  -7   2   1  2703.77  2485.36    16.85 o
       121    2  -2  -8   4  2703.77  2485.36    16.85 o
       121    1  -4   8   2  2703.77  2485.36    16.85 o
       122    6   4  -4   4  4993.79  5751.33    24.22 o
       122    5   4   4   4  4993.79  5751.33    24.22 o
       122    4   2   0  -6  4993.79  5751.33    24.22 o
       122    3  -6   0   2  4993.79  5751.33    24.22 o
       122    2  -2  -8   2  4993.79  5751.33    24.22 o
       122    1  -2   8   2  4993.79  5751.33    24.22 o
       123    6   5  -2   3  6163.98  6484.20    38.67 o
       123    5   3   2   5  6163.98  6484.20    38.67 o
       123    4   3   2  -5  6163.98  6484.20    38.67 o
       123    3  -5  -2   3  6163.98  6484.20    38.67 o
       123    2  -2  -8   0  6163.98  6484.20    38.67 o
       123    1   0   8   2  6163.98  6484.20    38.67 o
       124    2  -2  -8  -1     0.04     0.18     0.60 <
       124    1   1   8   2     0.04     0.18     0.60 <
       125    2  -2  -8  -3     0.52     0.25     0.71 <
       125    1   3   8   2     0.52     0.25     0.71 <
       126    6   4  -5   5     5.25     4.44     1.10 o
       126    5   5   5   4     5.25     4.44     1.10 o
       126    4   2  -1  -7     5.25     4.44     1.10 o
       126    3  -7   1   2     5.25     4.44     1.10 o
       126    2  -2  -9   3     5.25     4.44     1.10 o
       126    1  -3   9   2     5.25     4.44     1.10 o
       127    6   5  -3   4    39.52    45.34     1.69 o
       127    5   4   3   5    39.52    45.34     1.69 o
       127    4   3   1  -6    39.52    45.34     1.69 o
       127    3  -6  -1   3    39.52    45.34     1.69 o
       127    2  -2  -9   1    39.52    45.34     1.69 o
       127    1  -1   9   2    39.52    45.34     1.69 o
       128    6   6  -1   3    36.23    36.88     2.34 o
       128    5   3   1   6    36.23    36.88     2.34 o
       128    4   4   3  -5    36.23    36.88     2.34 o
       128    3  -5  -3   4    36.23    36.88     2.34 o
       128    2  -2  -9  -1    36.23    36.88     2.34 o
       128    1   1   9   2    36.23    36.88     2.34 o
       129    2  -2  -9  -2    62.89    66.55     2.18 o
       129    1   2   9   2    62.89    66.55     2.18 o
       130    6   5  -4   5   199.31   257.86     4.23 o
       130    5   5   4   5   199.31   257.86     4.23 o
       130    4   3   0  -7   199.31   257.86     4.23 o
       130    3  -7   0   3   199.31   257.86     4.23 o
       130    2  -2 -10   2   199.31   257.86     4.23 o
       130    1  -2  10   2   199.31   257.86     4.23 o
       131    2  -2 -10  -1     0.20     0.33     1.04 <
       131    1   1  10   2     0.20     0.33     1.04 <
       132    6  -2  -3  -5     9.14     8.39     1.06 o
       132    5  -5   3  -2     9.14     8.39     1.06 o
       132    4  -5   3   2     9.14     8.39     1.06 o
       132    3   2  -3  -5     9.14     8.39     1.06 o
       132    1   0  -7   3     9.14     8.39     1.06 o
       133    6  -3  -6  -3  4732.85  4624.46    29.98 o
       133    5  -3   6  -3  4732.85  4624.46    29.98 o
       133    4  -6   0   0  4732.85  4624.46    29.98 o
       133    3   0   0  -6  4732.85  4624.46    29.98 o
       133    2  -3   6   3  4732.85  4624.46    29.98 o
       133    1  -3  -6   3  4732.85  4624.46    29.98 o
       134    6  -2  -4  -4  7462.14  7876.73    32.40 o
       134    5  -4   4  -2  7462.14  7876.73    32.40 o
       134    4  -5   2   1  7462.14  7876.73    32.40 o
       134    3   1  -2  -5  7462.14  7876.73    32.40 o
       134    2  -3   6   1  7462.14  7876.73    32.40 o
       134    1  -1  -6   3  7462.14  7876.73    32.40 o
       135    6  -3  -7  -2    76.19    79.14     2.21 o
       135    5  -2   7  -3    76.19    79.14     2.21 o
       135    4  -6  -1  -1    76.19    79.14     2.21 o
       135    3  -1   1  -6    76.19    79.14     2.21 o
       135    2  -3   5   4    76.19    79.14     2.21 o
       135    1  -4  -5   3    76.19    79.14     2.21 o
       136    6  -2  -5  -3    19.55    22.96     1.53 o
       136    5  -3   5  -2    19.55    22.96     1.53 o
       136    3   0  -1  -5    19.55    22.96     1.53 o
       136    2  -3   5   2    19.55    22.96     1.53 o
       136    1  -2  -5   3    19.55    22.96     1.53 o
       137    6  -3  -8  -1   198.32   187.16     4.77 o
       137    5  -1   8  -3   198.32   187.16     4.77 o
       137    4  -6  -2  -2   198.32   187.16     4.77 o
       137    3  -2   2  -6   198.32   187.16     4.77 o
       137    2  -3   4   5   198.32   187.16     4.77 o
       137    1  -5  -4   3   198.32   187.16     4.77 o
       138    6  -2  -6  -2  1201.65  1014.46     6.69 o
       138    5  -2   6  -2  1201.65  1014.46     6.69 o
       138    4  -5   0  -1  1201.65  1014.46     6.69 o
       138    3  -1   0  -5  1201.65  1014.46     6.69 o
       138    2  -3   4   3  1201.65  1014.46     6.69 o
       138    1  -3  -4   3  1201.65  1014.46     6.69 o
       139    6  -1  -4  -3  1429.26  1412.48    11.72 o
       139    5  -3   4  -1  1429.26  1412.48    11.72 o
       139    4  -4   2   0  1429.26  1412.48    11.72 o
       139    3   0  -2  -4  1429.26  1412.48    11.72 o
       139    2  -3   4   1  1429.26  1412.48    11.72 o
       139    1  -1  -4   3  1429.26  1412.48    11.72 o
       140    5   0   9  -3    39.25    34.28     2.17 o
       140    4  -6  -3  -3    39.25    34.28     2.17 o
       140    3  -3   3  -6    39.25    34.28     2.17 o
       140    2  -3   3   6    39.25    34.28     2.17 o
       140    1  -6  -3   3    39.25    34.28     2.17 o
       141    6  -2  -7  -1    30.86    34.68     1.95 o
       141    5  -1   7  -2    30.86    34.68     1.95 o
       141    4  -5  -1  -2    30.86    34.68     1.95 o
       141    3  -2   1  -5    30.86    34.68     1.95 o
[truncated: 217,420 more chars]
